# Supplementary material for: Sustained Circadian Rhythms in Continuous Light in Synechocystis sp. PCC6803 Growing in a Well-Controlled Photobioreactor
Source: PLoS One. 2015 Jun 1;10(6):e0127715. doi: 10.1371/journal.pone.0127715 (PMC4452363; doi:10.1371/journal.pone.0127715)
Supplement: S1 Dataset — Output of the photobioreactor with a Synechocystis sp. PCC6803 culture entrained to a 12/12 h dark/light rhythm followed by free-running. The data are displayed in Fig 1 and S2 Fig. (XLSX) [file pone.0127715.s001.xlsx]

## Sheet: Data
who	"Photobioreactor-041"
id	"BR_041_RB"
version	"3.0.2.8"
thermoregulator-version	"2.3.4.5") (:actinic-lights red blue) (:measuring-lights red blue) (:ods 680 735
has-co2-calibration	#t
qy-safe	#f
airblow-available	#f
level-sensor-type	none
turbidostat-mode	peristaltic
selenoid-bubbles-termination	#t
pwm-stirrer	#t
start	"2014/02/26 23:41:27"
end	"2014/03/17 10:57:26"
device-id	"10122"
device-name	"SN-FMT-BR-122"
measuring-pulse	30
nm-readout-period	60
saturation-pulse	50
period	300.0))
duration	1728000
intensity	100.0)))) (43200.0 (off (struct
intensity	100.0)))) (43200.0 (off (struct
intensity	100.0))
intensity	25.0)))) (43200.0 (off (struct
intensity	25.0)))) (43200.0 (off (struct
intensity	25.0)))
measuring-pulse	30
nm-readout-period	60
saturation-pulse	50
period	300.0))))) (:external-lights struct
intensity	30.0))))
experiment-name	"Pascal_DN_Entrainment100uE_6"
gassing	"0.5% CO2 in N2 500 mL/min"
inoculum	"50 mL flask culture @ 120 rpm 30 oC ~27 uE TL started from plate 8/1 on 14/2. Tested axenic on LB."
notes	Turbidostat between 0.38 and 0.4 PBR720.
stirring	#f
medium	"BG11 Homemade 400x batch 3/12/13"
organism	"SF WT"
time	temperature	ph	OD-680	OD-735	O2	H2	CO2-medium	CO2-air	red:QY	red:Fm	red:Ft	blue:QY	blue:Fm	blue:Ft	target temperature	red actinic light intensity	blue actinic light intensity
7.11678e-05															30	100	25
0.0177375	30.0414	7.30612	0.680145	0.394566	155.05		19174				5198			457
0.0344022	30.069	7.30452	0.681644	0.395223	155.74		19172				5147			456
0.0510802	30.0414	7.30344	0.681436	0.394857	155.956		19169				5143			472
0.0677339	30.069	7.30515	0.681853	0.394857	156.058		19171				5184			459
0.0843971	30.0414	7.30537	0.682501	0.395223	156.236		19169				5221			453
0.0850005			0.682292	0.395277					0.141513	5950	5177			468
0.101075	30.069	7.30791	0.683568	0.39558	157.02		19169				5208			444
0.117738	30.0414	7.31003	0.68466	0.397397	157.728		19170				5201			473
0.134398	30.0138	7.3065	0.68466	0.39704	157.512		19171				5204			457
0.151084	30.0138	7.30763	0.68508	0.397332	156.376		19169				5221			458
0.167729	30.0414	7.30964	0.686175	0.397397	156.696		19169				5177			478
0.168319			0.686808	0.397029							5181	0.27357	647	462
0.184406	30.0138	7.30898	0.686597	0.398125	157.672		19170				5200			469
0.201073	30.0138	7.31088	0.686808	0.397755	157.36		19169				5174			465
0.217728	30.0138	7.30972	0.687463	0.398125	157.62		19171				5187			478
0.234395	30.0414	7.31416	0.688119	0.399278	156.734		19169				5214			461
0.251076	30.0138	7.31107	0.689625	0.400008	157.45		19170				5218			462
0.251756			0.690051	0.398853					0.154308	6001	5214			461
0.267735	30.0138	7.31198	0.686808	0.398179	159.696		19171				5181			454
0.284395	29.9862	7.30972	0.685501	0.396369	162.568		19172				5157			445
0.301067	29.9586	7.31044	0.682062	0.395277	165.004		19175				5174			472
0.317736	29.931	7.30964	0.679086	0.393909	167.058		19176				5170			462
0.334408	29.8759	7.30686	0.676748	0.391677	168.292		19179				5157			449
0.335001			0.678236	0.393414							5096	0.287234	658	442
0.35106	29.8759	7.3111	0.674464	0.390608	170.8		19183				5150			447
0.367743	29.8207	7.31151	0.67213	0.389542	172.008		19189				5194			469
0.384395	29.8207	7.30945	0.669627	0.388829	173.058		19195				5135			444
0.401067	29.7655	7.30749	0.668047	0.387407	172.898		19201				5092			460
0.417739	29.7931	7.30493	0.665486	0.385989	173.802		19206				5099			436
0.418346			0.665084	0.384924					0.168215	5921	5072			467
0.434408	29.7931	7.30625	0.66324	0.384924	174.85		19213				5116			456
0.451062	29.7655	7.30267	0.660409	0.383461	175.21		19218				5055			431
0.467736	29.7655	7.30187	0.657518	0.382402	175.43		19223				5058			471
0.484393	29.7655	7.30193	0.655117	0.380656	175.342		19226				5085			445
0.501073	29.7655	7.29802	0.653315	0.37926	174.612		19230				5065			455
0.501735			0.652494	0.379323							5102	0.320301	665	468
0.517726	29.7931	7.29683	0.653315	0.37926	174.284		19235				5028			453
0.534436	29.7655	7.29959	0.652514	0.379323	171.234		19238				5031			431
0.551065	29.8207	7.29749	0.653901	0.379958	168.896		19238				5065			458
0.56774	29.8483	7.29647	0.655097	0.380656	166.616		19236				5001			447
0.584416	29.8759	7.29595	0.656119	0.381366	165.352		19232				5079			444
0.585024			0.655922	0.380708					0.158695	5854	5041			464
0.601071	29.9034	7.29562	0.655509	0.381001	164.328		19228				5123			440
0.617738	29.9034	7.29344	0.655313	0.380364	163.004		19226				5058			463
0.634396	29.931	7.29223	0.65671	0.381711	161.298		19221				5113			461
0.651072	29.9586	7.29446	0.657321	0.381701	161.036		19220				5068			451
0.667727	29.9862	7.29317	0.658328	0.382758	160.482		19215				5109			448
0.668322			0.65813	0.383105							5126	0.317485	652	454
0.684397	29.9862	7.29358	0.659338	0.383745	160.122		19212				5075			463
0.701079	29.9862	7.29584	0.65914	0.382402	159.672		19209				5106			443
0.717728	30.0138	7.2935	0.659358	0.382758	158.838		19207				5092			458
0.734399	30.0414	7.29422	0.660151	0.383105	158.648		19204				5075			438
0.751062	30.0414	7.29377	0.660767	0.383472	158.08		19200				5089			446
0.751663			0.660767	0.384145					0.157267	5869	5106			463
0.767723	30.0414	7.29567	0.661404	0.383808	158.154		19198				5106			447
0.784399	30.0138	7.29463	0.661583	0.384166	158.074		19197				5133			428
0.801085	30.0414	7.29595	0.662401	0.384871	156.976		19196				5136			452
0.817739	30.0414	7.29455	0.66282	0.384166	156.682		19192				5113			466
0.834395	30.0414	7.29518	0.66344	0.384881	156.988		19190				5143			472
0.834995			0.66364	0.385926							5099	0.27957	651	460
0.851071	30.069	7.29705	0.664662	0.385862	157.598		19189				5079			459
0.86773	30.069	7.29567	0.664662	0.385926	157.834		19188				5099			464
0.884405	30.069	7.29636	0.665908	0.386338	157.132		19185				5130			454
0.901067	30.069	7.29815	0.665908	0.385926	157.328		19184				5143			450
0.917728	30.0966	7.29785	0.667541	0.386983	156.818		19183				5123			438
0.918346			0.667339	0.388054					0.154693	5902	5164			439
0.934392	30.0966	7.29771	0.667562	0.387693	158.538		19180				5130			454
0.951062	30.0966	7.29837	0.668391	0.38764	157.512		19180				5133			452
0.967741	30.069	7.29934	0.668795	0.38728	157.004		19180				5157			439
0.984395	30.069	7.30028	0.669627	0.388054	157.136		19180				5170			478
1.00106	30.069	7.29785	0.670256	0.388404	157.354		19180				5133			429
1.00166			0.669627	0.388702							5109	0.316998	653	459
1.01773	30.0414	7.29829	0.67046	0.389191	157.52		19180				5170			454
1.03441	30.0414	7.30041	0.670663	0.389116	156.794		19179				5156			466
1.05107	30.0138	7.30176	0.67213	0.389894	157.304		19180				5160			471
1.06774	30.0414	7.30025	0.67213	0.38983	156.962		19178				5181			443
1.08439	30.0414	7.30116	0.672335	0.390672	157.278		19177				5119			460
1.085			0.67213	0.389894					0.160369	5955	5170			448
1.10107	30.0414	7.30234	0.673377	0.390246	157.866		19176				5164			473
1.11773	30.0414	7.30433	0.673808	0.390608	157.952		19177				5198			445
1.1344	30.0414	7.3008	0.676129	0.392395	157.602		19175				5136			460
1.15106	30.0414	7.30287	0.675697	0.391677	157.556		19176				5130			455
1.16773	30.069	7.30292	0.675903	0.392459	156.934		19175				5170			461
1.16833			0.675697	0.391741							5167	0.307578	673	458
1.18439	30.069	7.30267	0.676129	0.392095	158.012		19176				5143			465
1.20106	30.0414	7.30364	0.676975	0.392406	157.48		19174				5140			456
1.21773	30.0414	7.30377	0.677388	0.393479	156.746		19173				5157			476
1.23441	30.0414	7.30413	0.678029	0.393414	157.046		19173				5208			458
1.25107	30.0414	7.30408	0.678671	0.3942	157.054		19172				5174			433
1.25169			0.678671	0.393114					0.150431	5923	5170			453
1.26774	30.0414	7.30609	0.679937	0.394135	157.37		19174				5204			446
1.28439	30.0414	7.30598	0.681206	0.394135	158.31		19174				5194			466
1.30106	30.069	7.30747	0.681206	0.394921	157.772		19173				5174			451
1.31775	30.069	7.30702	0.680998	0.3942	156.874		19173				5184			459
1.3344	30.069	7.30532	0.681853	0.396001	157.502		19174				5153			472
1.33501			0.681853	0.395277							5181	0.302083	672	448
1.35106	30.069	7.30884	0.683149	0.394921	158.4		19173				5187			465
1.36774	30.0414	7.30961	0.68271	0.395644	157.836		19174				5208			468
1.3844	30.0414	7.3084	0.68294	0.395644	157.87		19173				5228			477
1.40108	30.069	7.31052	0.684428	0.395947	157.376		19173				5204			452
1.41773	30.0414	7.30967	0.685501	0.397094	156.092		19172				5147			460
1.41835			0.684009	0.395644					0.15088	5965	5231			471
1.4344	30.0138	7.31174	0.685943	0.397029	158.388		19172				5228			460
1.45107	30.0138	7.31187	0.686365	0.397094	157.2		19174				5208			463
1.46774	30.0414	7.31083	0.68704	0.397875	156.962		19173				5211			437
1.4844	30.0138	7.30992	0.689625	0.400008	157.586		19174				5170			461
1.50107	30.0138	7.30961	0.68529	0.397094	159.612		19174				5201			459
1.50167			0.68508	0.395644							5187	0.344118	680	465
1.51773	29.9586	7.31025	0.683401	0.396304	162.034		19176				5208			456
1.53441	29.9862	7.31052	0.680582	0.393834	165.006		19177				5174			464
1.55111	29.931	7.31091	0.678236	0.39306	167.584		19179				5157			461
1.56773	29.9034	7.3122	0.676129	0.392395	168.888		19176				5136			456
1.58441	29.8483	7.30697	0.674218	0.390961	169.954		19178				5160			456
1.58501			0.673849	0.390246					0.150861	5926	5198			426
1.60106	29.8483	7.31058	0.670663	0.388829	172.42		19186				5157			438
1.61773	29.7931	7.30716	0.668998	0.387757	172.83		19194				5157			450
1.6344	29.7931	7.30623	0.666734	0.386983	173.766		19200				5153			444
1.65107	29.7931	7.30592	0.664863	0.386338	173.528		19205				5075			474
1.66773	29.7931	7.3032	0.662201	0.385335	174.468		19211				5072			457
1.66832			0.660986	0.383514							5102	0.277778	648	453
1.68439	29.7655	7.30581	0.660171	0.383168	174.936		19218				5075			460
1.70108	29.7655	7.30339	0.655706	0.381001	175.296		19224				5089			457
1.71774	29.7379	7.30116	0.654509	0.380302	175.802		19226				5045			446
1.73441	29.7379	7.3016	0.651306	0.378564	175.672		19231				5031			440
1.75107	29.7655	7.29873	0.652104	0.37926	173.604		19236				5106			447
1.75169			0.651695	0.378626					0.155235	5817	5109			452
1.76775	29.7931	7.29705	0.652085	0.378907	171.578		19237				5065			440
1.78439	29.7931	7.29689	0.653491	0.379552	169.538		19237				5072			447
1.80108	29.8207	7.2962	0.653686	0.380302	167.282		19237				5057			449
1.81775	29.8759	7.29711	0.654117	0.379958	164.582		19233				5109			444
1.83439	29.8759	7.29642	0.654313	0.38001	163.72		19230				5082			481
1.83499			0.654705	0.380708							5136	0.276471	680	469
1.85106	29.9034	7.29504	0.654117	0.379604	163.134		19226				5109			461
1.86774	29.9586	7.29416	0.656926	0.381419	162.652		19225				5085			444
1.8844	29.9586	7.29606	0.657538	0.382109	161.32		19219				5068			446
1.90108	29.9862	7.29587	0.65734	0.381356	160.754		19216				5075			450
1.91773	29.9862	7.29377	0.656926	0.381408	159.88		19214				5096			456
1.91835			0.65734	0.380771					0.154821	5839	5099			457
1.93441	30.0138	7.29427	0.658744	0.382874	160.228		19212				5102			466
1.95106	30.0138	7.29358	0.658546	0.382811	159.58		19208				5072			445
1.96777	30.0138	7.29482	0.658565	0.381701	159.02		19204				5113			443
1.9844	30.0138	7.29391	0.659754	0.383105	158.54		19202				5157			456
2.00108	30.0138	7.29364	0.659159	0.382402	157.944		19202				5102			441
2.00167			0.65914	0.382811							5147	0.246753	616	458
2.01773	30.0138	7.29204	0.661185	0.384166	158.584		19200				5065			466
2.0344	30.0414	7.29609	0.662002	0.384576	157.268		19196				5096			433
2.05107	30.0414	7.29796	0.661603	0.383871	157.676		19193				5119			463
2.06774	30.0414	7.29562	0.66324	0.384871	157.688		19189				5113			452
2.08439	30.0414	7.29766	0.663841	0.385577	157.11		19189				5092			446
2.085			0.66344	0.385219					0.156823	5943	5130			444
2.10106	30.069	7.29923	0.664261	0.385577	157.9		19188				5157			458
2.11774	30.069	7.29818	0.664462	0.38524	157.526		19188				5095			462
2.1344	30.069	7.29956	0.664662	0.385219	157.76		19188				5099			468
2.15106	30.069	7.29785	0.666311	0.387047	157.538		19187				5126			430
2.16775	30.069	7.29826	0.667138	0.386697	157.302		19186				5133			450
2.16834			0.666553	0.386338							5170	0.300763	655	456
2.1844	30.069	7.29945	0.667339	0.387343	157.94		19186				5160			459
2.20106	30.0966	7.29942	0.667339	0.386983	157.414		19185				5184			454
2.21774	30.0966	7.29939	0.669424	0.388054	158.108		19184				5136			467
2.2344	30.069	7.29959	0.668998	0.388404	156.224		19184				5160			462
2.25107	30.069	7.29928	0.669627	0.388351	157.182		19185				5170			448
2.25169			0.66837	0.388404					0.155552	5908	5184			451
2.26772	30.069	7.29992	0.67046	0.388702	157.876		19186				5159			454
2.2844	30.069	7.30074	0.671294	0.390128	157.654		19184				5113			443
2.30106	30.0414	7.29992	0.671518	0.389478	156.804		19185				5119			468
2.31774	30.069	7.30275	0.672539	0.389063	156.416		19186				5130			461
2.33441	30.0138	7.30094	0.672968	0.38983	157.124		19184				5147			462
2.33501			0.671498	0.389116							5157	0.281776	653	457
2.35106	30.069	7.29923	0.673603	0.390907	158.448		19183				5164			463
2.36774	30.0138	7.30017	0.675059	0.39126	158.054		19186				5157			456
2.38441	30.0414	7.30408	0.675286	0.390907	157.532		19183				5214			461
2.40107	30.0414	7.30171	0.675491	0.391977	157.18		19184				5140			466
2.41773	30.069	7.30174	0.675491	0.39126	156.878		19184				5177			449
2.41834			0.675286	0.391624					0.159793	5989	5170			464
2.43439	30.069	7.30201	0.676542	0.392352	154.104		19183				5194			460
2.45108	30.0414	7.30565	0.677181	0.392341	157.284		19182				5201			466
2.46773	30.069	7.30427	0.678671	0.391923	157.916		19183				5160			451
2.4844	30.0414	7.30551	0.678443	0.393414	157.358		19182				5164			455
2.50108	30.0414	7.30694	0.67975	0.394501	156.576		19180				5177			454
2.50168			0.678671	0.39306							5194	0.283212	685	465
2.51775	30.0414	7.30623	0.679729	0.39378	158.322		19181				5167			458
2.53439	30.0414	7.30543	0.680374	0.394436	158.17		19182				5201			460
2.55107	30.0414	7.30868	0.680998	0.394501	157.542		19184				5214			464
2.56773	30.0414	7.30928	0.681644	0.395223	157.648		19183				5211			472
2.58439	30.0414	7.31017	0.681436	0.395223	157.18		19181				5170			438
2.58499			0.681644	0.395223					0.157378	6011	5225			447
2.60106	30.0414	7.31033	0.684009	0.395234	158.106		19180				5174			463
2.61774	30.069	7.31179	0.682292	0.394803	157.78		19181				5187			465
2.63439	30.069	7.30851	0.683736	0.395223	156.634		19181				5181			461
2.65106	30.0414	7.30939	0.68466	0.396726	157.282		19181				5204			466
2.66774	30.0414	7.31223	0.684639	0.396672	157.258		19183				5198			483
2.66833			0.68508	0.396304							5221	0.250404	619	466
2.6844	30.0414	7.31339	0.686386	0.397755	158.194		19182				5184			471
2.70106	30.0414	7.31025	0.686365	0.397875	158.15		19182				5184			461
2.71774	30.069	7.31182	0.687442	0.398244	158.292		19182				5174			479
2.73441	30.0414	7.31256	0.687463	0.39819	157.704		19182				5198			458
2.75106	30.0414	7.31309	0.688755	0.398494	157.232		19182				5255			490
2.75168			0.688331	0.398907					0.150366	6012	5231			467
2.76773	30.0414	7.31245	0.688352	0.398483	158.648		19183				5194			455
2.7844	30.0414	7.31479	0.690051	0.399637	158.364		19183				5191			469
2.80106	30.0138	7.31325	0.690924	0.399212	158.102		19183				5218			476
2.81775	30.0138	7.3151	0.690732	0.400008	158.258		19182				5187			459
2.8344	30.0138	7.31242	0.688755	0.399278	158.876		19182				5218			460
2.835			0.688755	0.399212							5204	0.312595	659	466
2.85107	29.9586	7.31339	0.685501	0.397755	163.3		19184				5190			456
2.86773	29.931	7.31099	0.683149	0.39558	165.17		19186				5167			451
2.8844	29.9034	7.31264	0.681227	0.395223	167.444		19189				5160			471
2.90106	29.8759	7.31306	0.679937	0.393791	169.174		19194				5198			460
2.91775	29.8207	7.3111	0.676335	0.391634	170.042		19197				5177			445
2.91834			0.676335	0.39156					0.151016	5953	5198			474
2.9344	29.8207	7.31179	0.674464	0.390907	172.404		19203				5119			454
2.95108	29.7931	7.31006	0.671294	0.388415	172.484		19207				5133			438
2.96773	29.7655	7.30826	0.668998	0.38782	173.736		19212				5174			467
2.98439	29.7655	7.30534	0.66611	0.386983	173.978		19217				5102			449
3.00107	29.7655	7.30694	0.664041	0.385219	173.34		19224				5150			462
3.00166			0.66344	0.384513							5116	0.273163	626	470
3.01773	29.7655	7.30548	0.662201	0.384513	176.188		19225				5072			448
3.0344	29.7655	7.3035	0.659358	0.382402	176.344		19231				5062			440
3.05107	29.7379	7.30201	0.657124	0.381408	176.52		19236				5085			430
3.06773	29.7379	7.2995	0.653706	0.380312	176.274		19239				5072			439
3.08441	29.7655	7.30138	0.651092	0.378211	176.538		19243				5072			461
3.08509			0.651909	0.377527					0.163005	5871	5068			437
3.10107	29.7379	7.29989	0.65189	0.378564	174.14		19245				5055			445
3.11774	29.7655	7.29782	0.652299	0.378564	171.722		19247				5048			443
3.13439	29.7931	7.29584	0.653295	0.379666	170.002		19246				5068			447
3.1511	29.8207	7.29661	0.65351	0.379635	168.102		19245				5075			452
3.16774	29.8483	7.29559	0.65492	0.380312	165.558		19243				5058			431
3.16835			0.655313	0.381063							5089	0.282371	641	429
3.1844	29.9034	7.29592	0.654509	0.37926	165.228		19240				5106			466
3.20107	29.931	7.29738	0.654901	0.381001	163.758		19238				5092			433
3.21774	29.931	7.29603	0.655509	0.380656	162.926		19234				5071			451
3.23439	29.9586	7.29284	0.656513	0.381063	161.314		19230				5075			443
3.25107	29.9586	7.29485	0.656119	0.381001	160.674		19227				5075			430
3.25169			0.656572	0.380948					0.165539	5914	5092			447
3.26773	29.9586	7.29372	0.656926	0.381293	161.286		19222				5113			455
3.28441	29.9862	7.29438	0.657953	0.382402	160.116		19220				5089			440
3.30106	29.9862	7.29496	0.657913	0.382057	159.882		19216				5113			476
3.31773	29.9862	7.29446	0.658546	0.382402	158.918		19213				5079			450
3.3344	30.0138	7.29554	0.660171	0.383461	158.9		19210				5089			445
3.33499			0.658942	0.381701							5119	0.259677	620	444
3.35106	30.0138	7.29361	0.660986	0.384166	159.262		19208				5119			452
3.36773	30.0138	7.29785	0.660986	0.384218	158.942		19204				5133			451
3.38441	30.0414	7.29581	0.662201	0.384218	158.256		19203				5055			458
3.40106	30.0414	7.29559	0.661603	0.383808	158.562		19200				5109			461
3.41774	30.0414	7.29672	0.66324	0.383871	157.54		19200				5133			446
3.41835			0.66344	0.384871					0.148658	5886	5174			448
3.4344	30.0414	7.29835	0.66302	0.38426	158.036		19196				5123			477
3.45106	30.0414	7.29653	0.665486	0.387047	156.622		19196				5098			440
3.46773	30.069	7.29843	0.664683	0.385577	157.61		19194				5113			448
3.4844	30.069	7.29678	0.664662	0.385377	157.434		19195				5106			459
3.50106	30.0966	7.29832	0.666734	0.386697	157.626		19192				5140			442
3.50165			0.665969	0.38563							5116	0.284418	661	446
3.51773	30.069	7.3008	0.666512	0.386338	157.958		19190				5170			451
3.53439	30.0966	7.29859	0.666311	0.385989	158.336		19189				5113			449
3.55107	30.0966	7.30063	0.667764	0.386983	157.722		19188				5136			444
3.56774	30.0966	7.30083	0.668998	0.387407	157.906		19189				5113			440
3.58439	30.069	7.30074	0.66837	0.387407	157.158		19188				5109			452
3.58499			0.668168	0.387693					0.153431	5931	5191			475
3.60106	30.0966	7.30138	0.669424	0.387693	158.596		19189				5181			460
3.61773	30.0966	7.29981	0.670256	0.388404	157.876		19188				5133			459
3.63439	30.069	7.30058	0.670256	0.388829	157.506		19189				5136			452
3.65106	30.0966	7.30074	0.671702	0.389478	158.118		19186				5150			459
3.66774	30.069	7.30264	0.671702	0.389776	157.658		19186				5167			448
3.66833			0.670663	0.388011							5204	0.259202	652	459
3.6844	30.069	7.30317	0.671091	0.389116	157.912		19187				5170			449
3.70107	30.069	7.3043	0.672375	0.390192	158.906		19188				5164			449
3.71774	30.069	7.30303	0.673603	0.390491	158.088		19187				5130			463
3.73439	30.069	7.30697	0.673808	0.38983	158.042		19187				5201			450
3.75106	30.069	7.30347	0.673808	0.39126	158.138		19188				5119			473
3.75168			0.674443	0.390608					0.164436	5978	5150			468
3.76773	30.0414	7.30526	0.674854	0.390619	158.394		19188				5211			471
3.78441	30.0414	7.30355	0.676542	0.392759	157.774		19188				5164			460
3.80106	30.0414	7.30576	0.675903	0.391677	158.04		19183				5194			469
3.81774	30.0414	7.30581	0.676542	0.392341	157.468		19183				5157			467
3.8344	30.0414	7.30421	0.676335	0.391977	157.892		19184				5177			447
3.83498			0.678236	0.393114							5184	0.259494	632	477
3.85107	30.0414	7.3078	0.678236	0.392749	158.316		19183				5177			440
3.86773	30.0414	7.30824	0.679293	0.393114	158.12		19185				5191			471
3.8844	30.0414	7.30623	0.678236	0.392341	158.594		19173				5204			466
3.90106	30.0414	7.30769	0.68079	0.394512	157.574		19173				5218			442
3.91774	30.069	7.30653	0.681436	0.39462	156.816		19175				5160			465
3.91834			0.680998	0.394135					0.159068	6010	5231			462
3.9344	30.069	7.30986	0.679521	0.392341	158.794		19150				5242			470
3.95106	30.069	7.30882	0.681269	0.395277	157.636		19151				5172			442
3.96773	30.0414	7.30813	0.682292	0.394857	158.36		19158				5194			449
3.9844	30.0414	7.30895	0.68294	0.395644	158.176		19164				5191			448
4.00107	30.0414	7.31091	0.683799	0.396726	157.172		19168				5201			459
4.00167			0.683359	0.396022							5170	0.236967	633	459
4.01773	30.069	7.31124	0.684428	0.395947	158.632		19170				5248			487
4.0344	30.0414	7.31185	0.684639	0.396304	159.13		19174				5156			450
4.05106	30.069	7.31212	0.685522	0.396726	158.628		19176				5198			454
4.06774	30.0414	7.31096	0.685501	0.397029	158.604		19177				5174			468
4.08439	30.0414	7.31201	0.686808	0.398125	158.224		19177				5228			456
4.08501			0.685522	0.396304					0.144004	5979	5218			469
4.10108	30.0414	7.31813	0.687252	0.397766	158.722		19178				5238			470
4.11774	30.0414	7.31686	0.687675	0.397452	158.198		19179				5286			434
4.13441	30.069	7.31614	0.688119	0.397821	158.814		19181				5211			470
4.15106	30.069	7.31667	0.688967	0.398853	158.224		19179				5272			468
4.16773	30.0414	7.3151	0.68937	0.398548	158.3		19178				5221			457
4.16834			0.689201	0.397821							5214	0.354839	682	455
4.1844	30.0414	7.31466	0.690285	0.398548	159.426		19180				5255			473
4.20107	30.0414	7.31548	0.690285	0.399278	158.612		19182				5238			471
4.21774	30.0414	7.3162	0.690945	0.400062	158.758		19184				5211			462
4.2344	30.0138	7.31672	0.688755	0.398179	160.54		19183				5281			462
4.25106	29.9862	7.3162	0.686576	0.397517	162.77		19185				5265			463
4.25168			0.686365	0.397094					0.159336	6025	5245			459
4.26773	29.931	7.31807	0.68529	0.396791	165.766		19187				5218			471
4.2844	29.9034	7.31733	0.682292	0.394921	168.316		19191				5191			450
4.30106	29.8759	7.31353	0.679521	0.393479	169.952		19194				5181			459
4.31774	29.8483	7.31209	0.677822	0.392695	171.188		19200				5157			455
4.33439	29.8207	7.31559	0.675059	0.390907	172.58		19204				5157			468
4.33499			0.674443	0.390907							5174	0.29742	659	469
4.35107	29.7931	7.31353	0.671294	0.38918	173.622		19211				5123			462
4.36774	29.7931	7.31069	0.669424	0.388468	173.84		19214				5116			458
4.3844	29.7655	7.30972	0.665687	0.386634	174.534		19220				5150			465
4.40107	29.7655	7.30915	0.665084	0.385926	174.69		19224				5109			443
4.41774	29.7655	7.30948	0.662401	0.384829	174.908		19227				5126			442
4.41834			0.662201	0.384513					0.163517	5926	5113			441
4.4344	29.7379	7.3057	0.659358	0.382402	177.404		19232				5079			461
4.45107	29.7379	7.30521	0.657735	0.381701	177.082		19238				5119			462
4.46774	29.7379	7.3032	0.654293	0.379958	176.426		19242				5055			456
4.4844	29.7655	7.30077	0.654901	0.379958	175.214		19247				5053			459
4.50106	29.7931	7.30019	0.656119	0.380656	171.954		19247				5096			447
4.50166			0.656316	0.381001							5055	0.268868	636	440
4.51774	29.7931	7.30008	0.656099	0.380594	170.808		19247				5085			452
4.5344	29.7931	7.30052	0.657104	0.381994	168.338		19248				5065			453
4.55106	29.8759	7.29898	0.657913	0.380938	166.404		19244				5106			446
4.56773	29.8759	7.29818	0.657321	0.381701	164.998		19241				5099			452
4.58441	29.9034	7.29895	0.658328	0.382057	163.86		19238				5065			433
4.58501			0.658744	0.381701					0.158706	5841	5079			464
4.60107	29.931	7.29686	0.659556	0.383105	163.478		19235				5092			442
4.61773	29.9586	7.29873	0.659338	0.382758	163.268		19230				5136			437
4.63441	29.9586	7.29893	0.661006	0.383398	162.254		19228				5065			432
4.65107	29.9862	7.29749	0.660767	0.382758	161.426		19222				5079			462
4.66774	29.9862	7.29758	0.661165	0.383514	160.042		19219				5133			442
4.66833			0.661225	0.383461							5126	0.278638	646	474
4.68439	29.9862	7.2995	0.662201	0.383871	161.3		19216				5102			443
4.70106	30.0138	7.2992	0.662421	0.384513	160.204		19216				5079			463
4.71773	30.0138	7.30047	0.664001	0.385219	159.958		19213				5119			465
4.73441	30.0138	7.29824	0.663841	0.384513	159.564		19210				5119			455
4.75108	30.0138	7.29923	0.665908	0.385219	158.924		19210				5109			441
4.75169			0.664662	0.385282					0.15071	5912	5126			463
4.76773	30.0138	7.29992	0.665084	0.385989	159.69		19207				5126			457
4.78439	30.0414	7.30105	0.66611	0.386983	160.378		19205				5099			468
4.80107	30.0414	7.2997	0.666512	0.385989	159.408		19202				5164			456
4.81773	30.0414	7.30185	0.667339	0.386634	158.428		19203				5133			448
4.83441	30.069	7.29975	0.667521	0.386645	158.974		19201				5116			463
4.83501			0.666936	0.386285							5126	0.308824	680	455
4.85107	30.069	7.30248	0.668168	0.387343	159.842		19202				5174			440
4.86773	30.069	7.30168	0.668795	0.388117	159.35		19199				5164			480
4.88441	30.069	7.30105	0.670053	0.388054	159.01		19198				5170			469
4.90107	30.069	7.30149	0.670663	0.388096	159.028		19197				5153			474
4.91773	30.0966	7.3032	0.670256	0.388171	158.838		19195				5204			468
4.91833			0.670053	0.388468					0.15129	5929	5164			471
4.9344	30.069	7.30433	0.671926	0.388829	159.972		19196				5170			476
4.95107	30.069	7.30377	0.67213	0.389542	160.218		19196				5150			436
4.96774	30.069	7.30366	0.671926	0.38918	159.986		19196				5149			474
4.98439	30.069	7.30259	0.672764	0.389894	159.474		19196				5174			462
5.00107	30.069	7.30438	0.673603	0.39031	159.376		19194				5153			461
5.00166			0.673398	0.39031							5214	0.272868	645	448
5.01773	30.0966	7.30562	0.673193	0.389894	160.442		19194				5177			461
5.03439	30.069	7.30548	0.674464	0.390608	160.278		19196				5184			465
5.05106	30.069	7.30741	0.674649	0.391388	160.19		19195				5164			449
5.06775	30.0966	7.30774	0.675491	0.390672	159.34		19196				5204			457
5.08439	30.069	7.30683	0.676129	0.391399	157.94		19195				5204			464
5.08501			0.676335	0.392095					0.147019	5938	5197			448
5.10107	30.069	7.3103	0.677595	0.393178	159.61		19195				5191			446
5.11773	30.0414	7.30774	0.678029	0.393479	159.894		19195				5140			463
5.1344	30.069	7.31017	0.678878	0.392695	159.59		19195				5157			442
5.15107	30.0414	7.31317	0.678878	0.393533	159.628		19196				5174			471
5.16775	30.0414	7.30873	0.680145	0.394253	159.262		19195				5193			447
5.16835			0.679854	0.393479							5214	0.269817	656	461
5.1844	30.0414	7.31157	0.680374	0.393844	160.586		19195				5238			477
5.20106	30.0414	7.31165	0.68079	0.394555	159.938		19196				5170			440
5.21773	30.0414	7.30989	0.681644	0.393479	160.35		19195				5204			448
5.23439	30.0414	7.31141	0.680998	0.39462	159.844		19196				5208			473
5.25106	30.0414	7.3116	0.682501	0.395223	159.438		19196				5190			454
5.25167			0.682292	0.394555					0.150209	5985	5198			472
5.26773	30.0414	7.31628	0.682919	0.39559	160.852		19195				5198			444
5.2844	30.069	7.31234	0.68487	0.396304	160.406		19197				5259			469
5.30106	30.0414	7.31229	0.684219	0.395644	160.598		19196				5211			473
5.31773	30.0414	7.31565	0.68487	0.395947	159.868		19196				5187			447
5.3344	30.0414	7.3135	0.685732	0.396682	159.644		19197				5245			471
5.335			0.686597	0.397452							5235	0.297744	665	444
5.35106	30.0414	7.31634	0.686154	0.396737	160.086		19197				5208			451
5.36773	30.0414	7.31537	0.687252	0.397397	160.098		19197				5211			452
5.38441	30.0414	7.31675	0.68723	0.397397	158.56		19198				5242			462
5.40107	30.0414	7.31557	0.688967	0.397452	159.32		19197				5208			463
5.41773	30.0414	7.31736	0.688543	0.398125	159.522		19196				5191			471
5.41833			0.687252	0.397452					0.141734	5976	5225			460
5.4344	30.069	7.31848	0.689201	0.399278	160.082		19197				5221			460
5.45106	30.069	7.31769	0.689413	0.399212	160.44		19196				5252			466
5.46773	30.069	7.31692	0.690498	0.399583	159.624		19197				5211			456
5.4844	30.069	7.31928	0.691158	0.398853	160.388		19197				5211			465
5.50106	30.0414	7.31882	0.691585	0.399517	160.214		19196				5231			445
5.50167			0.692247	0.400313							5276	0.30303	660	460
5.51774	30.0414	7.32229	0.690051	0.398853	162.214		19198				5204			450
5.5344	30.0138	7.31873	0.687886	0.398125	165.248		19200				5204			460
5.55107	29.9862	7.31906	0.685501	0.395644	167.806		19202				5187			478
5.56773	29.931	7.31854	0.68271	0.39558	169.6		19202				5191			425
5.58441	29.9034	7.31578	0.680374	0.39349	170.508		19207				5170			456
5.58502			0.679542	0.393425					0.159369	5961	5175			453
5.60107	29.8759	7.3157	0.678671	0.393834	172.654		19212				5181			470
5.61774	29.8483	7.31727	0.675903	0.391624	174.084		19216				5184			472
5.63441	29.8207	7.31466	0.672968	0.389542	175.192		19220				5150			455
5.65106	29.7931	7.31311	0.671294	0.389478	175.348		19225				5170			474
5.66773	29.7931	7.31262	0.667966	0.386285	175.958		19229				5082			458
5.66833			0.668168	0.386983							5133	0.318818	643	456
5.6844	29.7655	7.31171	0.665486	0.384576	176.986		19227				5075			437
5.70107	29.7655	7.3086	0.66324	0.384513	177.586		19215				5113			455
5.71776	29.7379	7.31099	0.660588	0.382832	177.338		19222				5085			462
5.73442	29.7655	7.30774	0.657775	0.381408	177.16		19230				5075			463
5.75107	29.7655	7.30413	0.655922	0.380364	177.65		19237				5072			425
5.75169			0.655313	0.380427					0.157554	5871	5062			447
5.76773	29.7379	7.30617	0.65353	0.379323	178.182		19244				5075			431
5.78439	29.7379	7.3059	0.653706	0.379666	176.78		19252				5072			450
5.80106	29.7931	7.3008	0.654509	0.378969	173.79		19254				5099			466
5.81774	29.7931	7.30003	0.65492	0.379666	170.986		19255				5096			452
5.83439	29.8207	7.30094	0.656316	0.380719	168.598		19254				5099			460
5.83499			0.654705	0.379666							5085	0.280245	653	442
5.85107	29.8483	7.30116	0.656316	0.379552	167.522		19252				5068			438
5.86773	29.9034	7.30116	0.655942	0.381001	166.08		19252				5073			467
5.88439	29.931	7.29824	0.656926	0.381356	164.868		19248				5099			439
5.90106	29.931	7.2981	0.657518	0.381356	163.59		19244				5062			454
5.91774	29.9586	7.30157	0.65813	0.381356	163.102		19241				5119			468
5.91835			0.657124	0.380708					0.143249	5836	5089			452
5.9344	29.9862	7.29986	0.658744	0.382109	163.058		19239				5082			441
5.95107	29.9862	7.29859	0.659596	0.382057	161.626		19235				5106			438
5.96773	30.0138	7.29939	0.66037	0.382758	161.728		19233				5062			448
5.98439	30.0138	7.29846	0.66037	0.382811	161.484		19229				5092			440
6.00106	29.9862	7.29785	0.659953	0.382811	160.672		19227				5099			465
6.00166			0.659973	0.381701							5106	0.282407	648	442
6.01774	30.0138	7.29997	0.661583	0.382758	160.422		19224				5116			462
6.0344	30.0138	7.29804	0.662621	0.384166	160.696		19223				5119			463
6.05106	30.0414	7.29964	0.662201	0.383808	159.984		19220				5140			448
6.06774	30.0414	7.29785	0.66364	0.384513	159.958		19218				5119			457
6.0844	30.0414	7.29851	0.664261	0.384587	159.558		19215				5143			440
6.08501			0.664883	0.384871					0.150534	5899	5143			437
6.10107	30.0414	7.30116	0.664863	0.385598	159.722		19213				5147			443
6.11773	30.069	7.30157	0.666331	0.38563	160.402		19212				5140			465
6.1344	30.069	7.30231	0.665084	0.38563	159.57		19212				5157			455
6.15106	30.0966	7.3027	0.667138	0.385989	159.42		19210				5133			441
6.16774	30.069	7.30154	0.666936	0.386697	158.94		19208				5150			478
6.16835			0.666512	0.385926							5160	0.30531	678	460
6.18439	30.069	7.30281	0.667966	0.387068	159.304		19208				5123			448
6.20106	30.069	7.30405	0.667541	0.386634	159.788		19206				5140			452
6.21773	30.0966	7.30364	0.668795	0.38764	159.226		19206				5116			452
6.23439	30.0966	7.30281	0.669241	0.387047	159.062		19204				5170			443
6.25107	30.069	7.30488	0.669627	0.387757	158.818		19204				5174			450
6.25167			0.670256	0.388468					0.161339	5975	5157			457
6.26774	30.069	7.30424	0.670663	0.388404	159.36		19203				5126			431
6.2844	30.069	7.30548	0.67213	0.38983	159.672		19203				5164			475
6.30106	30.069	7.30424	0.672335	0.389116	159.414		19202				5147			460
6.31773	30.069	7.30361	0.672539	0.389191	159.412		19202				5191			450
6.33441	30.0966	7.30568	0.672559	0.390491	159.026		19198				5140			469
6.33501			0.673173	0.38983							5204	0.276295	637	476
6.35107	30.069	7.30769	0.673623	0.390192	159.752		19197				5186			447
6.36773	30.0966	7.30617	0.675512	0.390961	160.052		19198				5160			463
6.38441	30.069	7.3084	0.674443	0.390203	159.032		19198				5130			438
6.40106	30.069	7.30857	0.674854	0.390246	158.044		19198				5184			471
6.41773	30.069	7.30675	0.675697	0.391677	159.058		19197				5174			484
6.41835			0.675903	0.391709					0.144368	5957	5194			465
6.43441	30.0414	7.31074	0.676975	0.392824	159.802		19196				5201			460
6.45106	30.0138	7.31105	0.676975	0.392041	159.048		19197				5147			456
6.46773	30.0414	7.30948	0.678029	0.391677	159.286		19198				5194			461
6.48439	30.0414	7.31052	0.678236	0.391677	159.448		19197				5204			447
6.50107	30.0414	7.30923	0.678671	0.392524	159.31		19198				5186			471
6.50168			0.679086	0.393178							5153	0.303817	655	467
6.51773	30.0414	7.31028	0.680145	0.393533	159.6		19199				5204			449
6.5344	30.0414	7.31121	0.680353	0.392878	160.336		19195				5181			472
6.55107	30.0414	7.31231	0.681206	0.393898	159.636		19194				5208			478
6.56775	30.069	7.31113	0.681644	0.393898	159.458		19195				5191			476
6.5844	30.069	7.31344	0.681853	0.394566	159.93		19195				5167			466
6.58502			0.681644	0.394253					0.15612	5989	5225			454
6.60107	30.069	7.31518	0.681853	0.393898	160.344		19196				5201			463
6.61773	30.0414	7.31468	0.683359	0.394975	159.808		19198				5191			434
6.6344	30.0414	7.31344	0.684639	0.395698	159.582		19198				5187			448
6.65106	30.0414	7.31738	0.684449	0.394975	159.42		19199				5191			467
6.66774	30.0414	7.3176	0.684849	0.395698	159.69		19199				5213			470
6.66832			0.686576	0.397148							5225	0.285926	675	462
6.6844	30.0414	7.31727	0.685501	0.396423	160.922		19200				5218			460
6.70107	30.069	7.31884	0.687019	0.397517	160.986		19201				5194			467
6.71773	30.0414	7.31598	0.686787	0.396845	160.826		19202				5238			462
6.73439	30.0414	7.31961	0.688755	0.397452	160.308		19203				5208			439
6.75106	30.0414	7.31683	0.688098	0.397452	160.598		19196				5194			467
6.75166			0.688755	0.398244					0.152475	6001	5245			464
6.76773	30.069	7.31854	0.689179	0.398179	160.886		19183				5221			458
6.7844	30.069	7.32171	0.689413	0.397821	160.802		19186				5235			478
6.80106	30.0414	7.31904	0.691158	0.399278	160.71		19191				5234			449
6.81773	30.0414	7.32207	0.690924	0.399637	160.208		19194				5231			468
6.83439	30.0414	7.3189	0.691585	0.399278	160.696		19196				5214			443
6.835			0.691585	0.399278							5228	0.332362	686	474
6.85107	30.0414	7.32085	0.692461	0.399278	161.32		19194				5214			466
6.86774	30.0414	7.32066	0.692247	0.399637	160.64		19192				5262			474
6.8844	30.0414	7.32284	0.692461	0.400313	160.354		19194				5221			464
6.90109	30.0138	7.3203	0.69118	0.398907	162.008		19197				5235			472
6.91773	29.9586	7.31934	0.688967	0.398179	164.174		19198				5194			456
6.91834			0.688331	0.397452					0.156539	6056	5225			481
6.9344	29.931	7.31997	0.686154	0.396737	167.45		19201				5191			466
6.9511	29.9034	7.31953	0.68466	0.395644	170.11		19204				5215			469
6.96773	29.8759	7.31959	0.68271	0.394555	171.354		19210				5167			474
6.98442	29.8207	7.31898	0.678671	0.392341	172.368		19216				5160			475
7.00107	29.8207	7.3159	0.676542	0.391699	173.986		19218				5167			469
7.00166			0.676748	0.391324							5184	0.284603	643	481
7.01774	29.7931	7.31455	0.673173	0.389116	175.328		19225				5177			469
7.0344	29.7655	7.3154	0.671498	0.38918	175.808		19232				5123			455
7.05106	29.7655	7.3149	0.670256	0.387407	176.072		19235				5130			473
7.06773	29.7655	7.31171	0.667562	0.386285	175.976		19239				5102			473
7.0844	29.7655	7.31234	0.664883	0.385219	176.776		19243				5072			465
7.085			0.664883	0.385577					0.158411	5915	5150			446
7.10106	29.7379	7.31094	0.662621	0.383808	177.18		19249				5096			452
7.11773	29.7379	7.31099	0.65914	0.381408	177.874		19255				5096			456
7.1344	29.7379	7.30815	0.657321	0.380364	178.24		19253				5113			454
7.15106	29.7379	7.30402	0.654901	0.379666	177.068		19258				5055			441
7.16773	29.7379	7.30421	0.654136	0.38001	175.978		19260				5048			464
7.16833			0.655117	0.379666							5058	0.276562	640	452
7.18441	29.7655	7.30471	0.655529	0.38002	173.448		19264				5035			446
7.20107	29.7931	7.3019	0.655903	0.379677	171.364		19263				5055			447
7.21773	29.8207	7.30446	0.656729	0.380302	169.256		19261				5092			461
7.23439	29.8483	7.30388	0.656926	0.38001	167.214		19260				5099			446
7.25108	29.8759	7.30163	0.658368	0.381126	165.402		19257				5072			447
7.25169			0.657755	0.380771					0.154096	5860	5075			472
7.26773	29.9034	7.30231	0.657538	0.380364	165.37		19256				5092			456
7.2844	29.931	7.30336	0.659159	0.382109	162.982		19252				5079			443
7.3011	29.9862	7.30041	0.66037	0.382811	162.748		19248				5082			440
7.31774	29.9586	7.29997	0.659377	0.382109	162.362		19244				5075			451
7.33439	29.9586	7.30036	0.660986	0.382811	161.72		19241				5085			460
7.33498			0.660787	0.382465							5113	0.277691	641	450
7.35107	29.9862	7.3016	0.661105	0.383514	162.09		19237				5099			452
7.36774	30.0138	7.30154	0.661823	0.383808	161.342		19235				5092			457
7.38441	30.0138	7.30041	0.662401	0.383461	160.636		19233				5123			458
7.40106	30.0138	7.30039	0.66364	0.384576	160.052		19231				5096			455
7.41774	30.0138	7.30096	0.66302	0.384218	160.01		19227				5089			444
7.41835			0.66364	0.384218					0.162367	5931	5062			462
7.4344	30.0138	7.30022	0.664863	0.385155	160.618		19224				5109			446
7.45107	30.0138	7.3016	0.665205	0.385219	160.088		19222				5109			444
7.46773	30.0414	7.3022	0.665285	0.385577	159.314		19220				5133			452
7.48439	30.0414	7.30463	0.665908	0.384871	159.77		19220				5116			456
7.50107	30.069	7.30196	0.66613	0.384871	159.398		19218				5099			474
7.50167			0.666734	0.385936							5126	0.25832	631	470
7.51774	30.0414	7.30683	0.666512	0.385577	159.648		19218				5140			460
7.5344	30.069	7.30529	0.667541	0.387343	159.774		19218				5116			447
7.55106	30.069	7.30358	0.667966	0.386634	159.892		19218				5157			458
7.56775	30.069	7.30609	0.66837	0.387004	159.598		19215				5164			467
7.58439	30.069	7.30545	0.669221	0.387693	159.224		19214				5123			470
7.585			0.668998	0.386634					0.146337	5870	5187			460
7.60106	30.0966	7.30496	0.670256	0.387757	160.164		19213				5164			463
7.61773	30.0966	7.30603	0.6705	0.388117	159.616		19212				5126			452
7.6344	30.0966	7.30708	0.670053	0.387407	159.656		19212				5123			441
7.65107	30.069	7.3105	0.67213	0.389894	158.618		19212				5140			448
7.66773	30.0966	7.30744	0.671702	0.38884	159.586		19210				5133			463
7.66833			0.672764	0.388765							5150	0.264931	653	460
7.68439	30.0966	7.31141	0.673173	0.389542	159.856		19210				5170			466
7.70106	30.069	7.30719	0.673214	0.389436	160.266		19211				5167			472
7.71774	30.069	7.31077	0.674013	0.389478	160.04		19211				5167			467
7.7344	30.069	7.30741	0.674854	0.390907	159.86		19209				5140			463
7.75106	30.069	7.31072	0.675059	0.39126	159.52		19211				5119			462
7.75169			0.675059	0.390128					0.145978	5905	5167			477
7.76773	30.069	7.31554	0.675903	0.39095	160.284		19210				5204			462
7.7844	30.0966	7.31256	0.675512	0.391207	160.258		19210				5140			443
7.80106	30.0966	7.31488	0.677595	0.391624	160.006		19211				5170			457
7.81773	30.0966	7.31289	0.678029	0.391207	160.42		19208				5164			465
7.83441	30.069	7.31151	0.678671	0.392277	159.85		19184				5160			445
7.83501			0.678671	0.391634							5181	0.271756	655	464
7.85106	30.069	7.31449	0.679293	0.393414	159.076		19188				5147			456
7.86773	30.0414	7.31444	0.679521	0.392341	160.3		19192				5157			462
7.8844	30.0414	7.3143	0.679937	0.393715	159.928		19195				5177			457
7.90106	30.0414	7.31557	0.682292	0.394436	160.056		19198				5160			468
7.91772	30.0414	7.31366	0.682292	0.394436	159.432		19199				5184			461
7.91834			0.682501	0.39449					0.163585	6003	5201			463
7.9344	30.0414	7.31534	0.683149	0.394501	160.91		19200				5221			467
7.95107	30.0414	7.31603	0.683589	0.394921	160.086		19202				5163			466
7.96773	30.0414	7.31562	0.683149	0.394555	159.934		19200				5225			466
7.98439	30.0414	7.31617	0.684009	0.394555	160.74		19200				5191			432
8.00107	30.0414	7.31788	0.684639	0.394921	159.264		19201				5246			451
8.00166			0.685732	0.395666							5269	0.272871	634	470
8.01773	30.069	7.31675	0.684639	0.396001	160.904		19204				5235			469
8.03441	30.069	7.31986	0.68487	0.395223	161.268		19205				5203			453
8.05107	30.0414	7.3165	0.686386	0.397094	160.878		19208				5198			467
8.06773	30.069	7.31669	0.686808	0.397029	160.064		19208				5181			465
8.0844	30.0414	7.31848	0.687886	0.397116	160.498		19209				5194			444
8.085			0.688098	0.397094					0.158648	6007	5218			468
8.10106	30.0414	7.32096	0.688585	0.397094	161.038		19210				5201			470
8.11773	30.0414	7.32039	0.688967	0.398559	160.934		19210				5207			465
8.1344	30.0414	7.32014	0.689647	0.397821	160.656		19211				5242			484
8.1511	30.0414	7.32105	0.689625	0.398179	160.276		19211				5228			456
8.16772	30.0414	7.32003	0.691606	0.398853	160.02		19211				5228			465
8.16834			0.690945	0.398853							5204	0.308605	674	472
8.18439	30.0414	7.32342	0.691606	0.398853	161.584		19212				5255			457
8.20107	30.069	7.32433	0.692034	0.399212	160.292		19208				5201			472
8.21774	30.0414	7.32501	0.692461	0.398853	160.266		19209				5279			477
8.23439	30.0414	7.32355	0.693125	0.400008	160.262		19209				5235			427
8.25108	30.0414	7.32278	0.691158	0.398907	162.234		19210				5228			484
8.25169			0.692034	0.399278					0.161908	6059	5252			464
8.26773	30.0138	7.32196	0.688331	0.397397	166.018		19211				5253			446
8.2844	29.9862	7.32044	0.686597	0.397094	168.582		19214				5194			441
8.30106	29.9586	7.32388	0.684219	0.394555	169.796		19217				5167			453
8.31773	29.9034	7.32264	0.682292	0.394146	171.594		19221				5187			459
8.3344	29.8759	7.31934	0.679293	0.392695	172.074		19224				5204			486
8.335			0.679293	0.392341							5214	0.306122	686	460
8.35106	29.8483	7.31796	0.677843	0.391624	175.186		19230				5160			469
8.36775	29.8483	7.31692	0.673603	0.38983	175.728		19236				5136			454
8.38441	29.8207	7.3165	0.672335	0.388468	176.066		19242				5160			456
8.40106	29.7931	7.31587	0.668998	0.387407	177.006		19246				5113			440
8.41772	29.7931	7.31306	0.666512	0.385926	175.68		19251				5106			452
8.41833			0.666734	0.385588					0.159228	5960	5119			444
8.43442	29.7931	7.31499	0.664883	0.384218	177.944		19257				5096			455
8.45106	29.7655	7.31493	0.662401	0.383871	178.36		19262				5068			438
8.46773	29.7931	7.31328	0.659754	0.381356	177.528		19267				5062			443
8.48441	29.7655	7.30799	0.656926	0.380364	177.824		19270				5096			449
8.50106	29.7655	7.30645	0.654489	0.37926	177.844		19271				5089			444
8.50176			0.655706	0.379979							5106	0.297546	652	464
8.51773	29.7655	7.30785	0.656119	0.379895	176.858		19277				5041			446
8.5344	29.7931	7.30705	0.654509	0.379198	173.838		19277				5082			462
8.55106	29.8207	7.30388	0.655509	0.379604	171.252		19276				5065			430
8.56773	29.8483	7.30331	0.656729	0.381063	169.458		19274				5065			440
8.58442	29.8759	7.30471	0.657518	0.381356	167.744		19272				5070			437
8.58504			0.656729	0.380302					0.154821	5839	5109			468
8.60107	29.9034	7.30287	0.657933	0.381408	166.754		19270				5038			441
8.61773	29.931	7.30413	0.65813	0.381701	165.398		19266				5052			437
8.6344	29.9586	7.30309	0.659973	0.382402	164.394		19263				5123			452
8.65107	29.9862	7.30242	0.658328	0.381764	163.462		19260				5099			459
8.66773	29.9586	7.3038	0.659754	0.382057	162.532		19254				5126			473
8.66832			0.66037	0.382057							5150	0.299065	642	456
8.68439	30.0138	7.30328	0.659576	0.381764	162.562		19253				5082			451
8.70107	30.0138	7.30325	0.660171	0.382811	161.986		19250				5126			443
8.71773	30.0138	7.30256	0.661803	0.382811	161.4		19247				5126			439
8.73441	30.0138	7.3032	0.662621	0.383871	161.262		19244				5116			458
8.75107	30.0138	7.30284	0.662401	0.383514	160.756		19240				5062			372
8.75167			0.663841	0.384924					0.151011	5887	5109			440
8.76773	30.0414	7.30386	0.664281	0.384218	160.898		19237				5085			459
8.78439	30.0138	7.30361	0.664462	0.384924	161.126		19237				5136			461
8.8011	30.0414	7.30477	0.665285	0.384924	160.496		19234				5140			468
8.81773	30.0414	7.30096	0.665687	0.385588	160.01		19231				5109			458
8.8344	30.0414	7.30328	0.665928	0.385219	159.716		19231				5123			461
8.835			0.665285	0.384166							5130	0.335777	682	447
8.85106	30.0414	7.30427	0.666311	0.38563	160.38		19230				5136			431
8.86774	30.069	7.30598	0.666936	0.385219	160.242		19226				5186			461
8.88439	30.069	7.30686	0.667562	0.386285	159.79		19226				5160			463
8.90107	30.069	7.30837	0.667541	0.386634	159.85		19224				5089			456
8.91774	30.0966	7.30694	0.668998	0.386983	159.404		19222				5126			440
8.91835			0.668998	0.387693					0.154571	5939	5174			470
8.93441	30.069	7.30584	0.669627	0.387343	160.062		19223				5106			450
8.95107	30.0966	7.30774	0.669627	0.387778	160.142		19222				5103			441
8.96773	30.0966	7.30824	0.671254	0.387693	159.666		19221				5187			447
8.9844	30.069	7.3087	0.671498	0.388351	159.94		19220				5130			446
9.00107	30.069	7.31011	0.671498	0.387343	159.624		19219				5174			437
9.00168			0.672539	0.389116							5201	0.292683	656	441
9.01777	30.069	7.30906	0.673173	0.389116	160.608		19219				5187			468
9.0344	30.069	7.31116	0.674218	0.390544	160.082		19219				5136			454
9.05106	30.069	7.31163	0.674854	0.38983	159.118		19218				5113			482
9.06773	30.0414	7.31096	0.674649	0.39126	159.308		19218				5150			449
9.0844	30.069	7.30906	0.675903	0.390843	159.134		19219				5143			453
9.085			0.675162	0.38983					0.148562	5910	5204			479
9.10106	30.0414	7.31088	0.675697	0.39126	159.484		19219				5174			452
9.11774	30.0414	7.31231	0.677409	0.39156	159.908		19218				5150			488
9.13442	30.069	7.31424	0.676748	0.390843	159.824		19217				5167			454
9.15106	30.0414	7.31411	0.677595	0.390843	159.774		19216				5163			467
9.16773	30.069	7.31444	0.678443	0.391934	159.71		19217				5164			451
9.16831			0.678443	0.391923							5181	0.308166	649	478
9.18439	30.0414	7.31482	0.679438	0.392277	159.948		19216				5225			456
9.20106	30.069	7.31551	0.679314	0.392641	160.036		19217				5164			468
9.21773	30.0414	7.3132	0.680166	0.393296	160.088		19217				5167			481
9.2344	30.0414	7.31534	0.680582	0.393715	160.344		19216				5157			441
9.25107	30.0414	7.31413	0.681227	0.393361	159.966		19215				5187			450
9.2517			0.68079	0.392996					0.151307	5968	5211			470
9.26773	30.0414	7.31466	0.682083	0.393662	160.438		19215				5140			435
9.28441	30.0414	7.31545	0.681874	0.393715	160.486		19216				5204			450
9.30106	30.0414	7.31567	0.682522	0.394017	159.986		19216				5164			461
9.31773	30.0414	7.31854	0.682731	0.394383	159.104		19215				5182			480
9.33441	30.0138	7.3162	0.685101	0.395882	159.256		19216				5167			454
9.335			0.68447	0.395105							5208	0.30219	685	462
9.35107	30.0414	7.31799	0.685101	0.395105	160.308		19207				5184			463
9.36773	30.069	7.31672	0.685943	0.395526	160.326		19208				5204			473
9.3844	30.069	7.31771	0.686871	0.396185	159.196		19209				5184			468
9.40106	30.0414	7.32028	0.686175	0.395904	159.872		19208				5255			456
9.41773	30.0414	7.31915	0.686597	0.396195	159.388		19209				5217			462
9.41833			0.686386	0.39626					0.147931	5969	5220			452
9.4344	30.069	7.32085	0.688776	0.398483	160.716		19211				5238			455
9.45107	30.0414	7.31931	0.689009	0.397332	160.156		19212				5235			453
9.46773	30.069	7.32096	0.689413	0.398853	160.482		19212				5191			476
9.48439	30.069	7.32234	0.690732	0.398853	159.452		19211				5262			492
9.50107	30.0414	7.32152	0.690732	0.398788	159.578		19213				5231			456
9.50168			0.690285	0.398483							5242	0.311047	688	471
9.51773	30.0414	7.32256	0.69182	0.399986	160.76		19214				5228			461
9.5344	30.0414	7.32339	0.69118	0.399158	159.792		19215				5231			468
9.55106	30.0138	7.32102	0.692483	0.399517	159.282		19216				5204			484
9.56774	30.0138	7.32339	0.693361	0.399822	159.786		19215				5248			469
9.5844	29.9862	7.32292	0.693361	0.400215	159.52		19216				5208			472
9.58508			0.694455	0.400619					0.151918	6023	5245			487
9.60106	30.0138	7.32328	0.691734	0.399899	161.974		19216				5201			465
9.61773	29.9862	7.32298	0.689243	0.397332	164.852		19217				5204			470
9.6344	29.9586	7.32094	0.686386	0.39625	167.698		19219				5210			463
9.65107	29.931	7.32085	0.685101	0.395461	169.208		19222				5174			452
9.66773	29.8759	7.32336	0.682731	0.394383	170.684		19225				5157			456
9.66834			0.681644	0.393361							5198	0.334278	706	451
9.6844	29.8759	7.32264	0.679335	0.392577	173.032		19230				5187			456
9.70107	29.8207	7.32041	0.676975	0.390801	173.276		19235				5191			466
9.71774	29.8207	7.31859	0.674443	0.390427	174.758		19241				5116			444
9.73441	29.7655	7.31793	0.672539	0.389074	175.596		19244				5136			451
9.75106	29.7931	7.31631	0.66983	0.387937	175.66		19249				5143			444
9.75166			0.669627	0.387163					0.166217	5932	5113			440
9.76774	29.7931	7.31554	0.666512	0.386222	177.018		19253				5102			434
9.78439	29.7655	7.31612	0.664863	0.38445	177.226		19257				5102			456
9.80107	29.7655	7.31446	0.661165	0.383042	177.624		19261				5102			450
9.81773	29.7655	7.31286	0.659338	0.381586	177.348		19266				5099			453
9.83441	29.7655	7.3124	0.657518	0.380187	177.4		19270				5079			432
9.83502			0.656513	0.379833							5089	0.280967	662	457
9.85106	29.7655	7.3087	0.65608	0.380531	176.458		19275				5099			453
9.86773	29.7931	7.3097	0.658111	0.38123	173.388		19278				5082			444
9.8844	29.8207	7.30934	0.658526	0.380886	171.088		19277				5089			460
9.90106	29.8483	7.30749	0.659318	0.381931	169		19274				5089			452
9.91773	29.8759	7.3059	0.659536	0.381879	167.754		19273				5041			457
9.91834			0.659338	0.381168					0.16	5875	5085			446
9.9344	29.9034	7.30669	0.660151	0.381931	167.248		19270				5085			445
9.95106	29.931	7.30799	0.661364	0.382633	165.208		19268				5062			442
9.96773	29.931	7.3062	0.662601	0.383335	164.324		19265				5102			470
9.98444	29.9586	7.30518	0.66342	0.384039	163.532		19260				5062			436
10.0011	29.9862	7.30421	0.663	0.384039	162.17		19259				5106			455
10.0017			0.663	0.382633							5106	0.298622	653	461
10.0177	29.9862	7.30747	0.66364	0.38364	162.084		19254				5157			460
10.0344	30.0138	7.30617	0.664241	0.38504	161.608		19253				5130			464
10.0511	30.0138	7.30581	0.665265	0.384745	161.272		19249				5147			460
10.0677	30.0138	7.30647	0.665265	0.38504	160.696		19247				5085			468
10.0844	29.9862	7.30694	0.665888	0.385103	159.1		19244				5174			468
10.085			0.666916	0.386454					0.154549	5914	5143			448
10.1011	30.0414	7.30967	0.665486	0.385451	161.054		19241				5126			456
10.1177	30.0414	7.30931	0.665687	0.384745	160.784		19220				5153			463
10.1344	30.0414	7.30623	0.667743	0.38581	159.838		19216				5079			449
10.1511	30.0414	7.30782	0.667541	0.386507	160.304		19217				5140			443
10.1677	30.069	7.30865	0.667966	0.386158	159.638		19217				5109			450
10.1683			0.667743	0.385514							5130	0.272171	654	448
10.1844	30.0966	7.30934	0.669201	0.387227	160.958		19222				5191			473
10.2011	30.0966	7.3081	0.670053	0.387227	160.522		19224				5116			434
10.2177	30.069	7.31063	0.671091	0.387227	160.194		19225				5142			468
10.2344	30.0966	7.31077	0.671498	0.387937	159.838		19225				5150			467
10.2511	30.0966	7.31094	0.670887	0.387937	159.358		19224				5136			457
10.2517			0.671294	0.38799					0.153311	5890	5143			448
10.2677	30.0966	7.31187	0.672335	0.388351	160.264		19224				5164			469
10.2844	30.0966	7.31096	0.673173	0.389063	160.132		19224				5135			463
10.3011	30.0966	7.31523	0.673398	0.390491	158.984		19225				5150			471
10.3177	30.069	7.3151	0.673603	0.389361	159.542		19225				5157			437
10.3344	30.0414	7.31317	0.675101	0.390075	159.256		19224				5167			455
10.335			0.674649	0.39079							5174	0.313988	672	464
10.3511	30.0414	7.31342	0.674649	0.389713	160.348		19225				5160			450
10.3677	30.0414	7.31259	0.676335	0.390075	159.76		19226				5170			470
10.3844	30.0414	7.31358	0.676542	0.390096	158.822		19226				5190			459
10.4011	30.0414	7.31303	0.677388	0.391089	158.974		19225				5130			446
10.4177	30.0414	7.31314	0.677822	0.392524	159.246		19224				5126			444
10.4184			0.677822	0.391859					0.156836	5968	5184			454
10.4344	30.0414	7.31504	0.678029	0.392524	159.586		19216				5143			462
10.4511	30.069	7.31523	0.679729	0.392181	159.504		19212				5164			463
10.4677	30.069	7.31405	0.680436	0.394017	159.69		19217				5176			458
10.4844	30.0414	7.31353	0.679729	0.393662	159.644		19220				5150			463
10.5011	30.069	7.3178	0.680166	0.392159	159.382		19222				5187			459
10.5017			0.681019	0.392878							5187	0.276131	641	458
10.5177	30.0414	7.31939	0.681457	0.393597	159.838		19225				5194			451
10.5344	30.069	7.32121	0.682731	0.393963	160.14		19224				5211			473
10.5511	30.0414	7.31741	0.682125	0.394253	160.196		19225				5157			470
10.5677	30.0414	7.31887	0.682731	0.394318	160.016		19225				5214			488
10.5844	30.0414	7.3176	0.682522	0.393597	159.88		19225				5174			466
10.585			0.68294	0.394318					0.16034	6006	5214			445
10.6011	30.0414	7.32019	0.684681	0.394684	160.41		19226				5221			463
10.6177	30.069	7.32058	0.685311	0.39504	160.038		19226				5177			448
10.6344	30.069	7.31989	0.686175	0.395342	160.262		19227				5184			459
10.6511	30.0414	7.32157	0.686829	0.396552	160.362		19226				5208			490
10.6677	30.069	7.32248	0.687252	0.396856	159.458		19224				5198			478
10.6683			0.686386	0.395828							5194	0.307099	648	453
10.6844	30.0414	7.32416	0.688564	0.396856	160.614		19226				5225			477
10.7011	30.069	7.32165	0.688564	0.397517	160.192		19225				5235			472
10.7177	30.069	7.32242	0.68814	0.39794	160.644		19225				5190			459
10.7344	30.0414	7.32229	0.689222	0.397582	159.506		19227				5208			449
10.7511	30.0414	7.32372	0.689434	0.39794	160.198		19226				5184			458
10.7517			0.690093	0.397886					0.149082	5990	5177			461
10.7677	30.0414	7.32457	0.690263	0.397582	160.606		19226				5198			447
10.7844	30.0414	7.32397	0.691927	0.399397	160.416		19228				5252			478
10.8011	30.0138	7.32424	0.69229	0.400128	159.78		19227				5244			473
10.8177	30.0138	7.32556	0.689222	0.39794	161.246		19228				5184			448
10.8344	29.9862	7.32168	0.687252	0.396488	164.02		19229				5160			462
10.835			0.687083	0.396488							5214	0.29584	649	451
10.8511	29.9586	7.32284	0.684449	0.396131	166.524		19230				5145			462
10.8677	29.931	7.32253	0.682731	0.394684	169.226		19232				5189			450
10.8844	29.8759	7.32083	0.681436	0.393963	170.996		19236				5153			466
10.9011	29.8483	7.32069	0.678671	0.392223	172.062		19240				5147			448
10.9177	29.8207	7.31788	0.676129	0.39079	173.11		19245				5130			452
10.9183			0.676335	0.391506					0.156261	5926	5133			452
10.9344	29.7931	7.3195	0.673808	0.389063	174.87		19249				5119			459
10.9511	29.7931	7.31893	0.670928	0.387937	175.232		19254				5136			471
10.9677	29.7931	7.31664	0.668573	0.386454	175.438		19260				5133			469
10.9844	29.7655	7.31631	0.665466	0.384745	176.468		19264				5133			447
11.0011	29.7655	7.31686	0.6632	0.385103	176.374		19269				5096			451
11.0017			0.663821	0.383335							5119	0.2983	647	459
11.0177	29.7655	7.31388	0.661364	0.382224	178.148		19273				5109			452
11.0344	29.7655	7.3122	0.658526	0.3805	177.402		19277				5089			446
11.0511	29.7655	7.31248	0.65669	0.380416	178.27		19283				5058			448
11.0678	29.7655	7.31063	0.653061	0.378741	178.198		19286				5092			442
11.0844	29.7931	7.30939	0.654136	0.37872	176.404		19289				5062			469
11.085			0.654273	0.378668					0.154216	5823	5089			446
11.1011	29.7931	7.30705	0.655077	0.379385	174.36		19290				5082			451
11.1177	29.8483	7.30747	0.655077	0.379489	171.422		19290				5065			431
11.1344	29.8483	7.30559	0.656276	0.380468	169.714		19290				5089			450
11.1511	29.8759	7.30485	0.656473	0.380468	167.964		19288				5031			461
11.1677	29.9034	7.30752	0.656907	0.379718	166.062		19285				5089			452
11.1683			0.657301	0.380468							5092	0.304482	647	443
11.1844	29.9586	7.30446	0.657913	0.380823	166.132		19282				5079			443
11.2011	29.9586	7.30752	0.658506	0.381523	164.2		19278				5048			434
11.2177	29.9862	7.30421	0.658922	0.381931	163.958		19274				5047			430
11.2344	30.0138	7.3073	0.65914	0.38146	162.862		19272				5109			477
11.2511	30.0138	7.303	0.66035	0.382224	162.064		19269				5072			452
11.2517			0.659933	0.38146					0.154527	5876	5085			443
11.2677	30.0138	7.30386	0.660807	0.382926	162.282		19265				5092			452
11.2844	30.0138	7.30741	0.661563	0.383283	161.454		19263				5105			462
11.3011	30.0138	7.30457	0.661763	0.38322	161.504		19261				5099			460
11.3177	30.0414	7.30339	0.662201	0.383157	160.37		19258				5089			442
11.3344	30.069	7.30457	0.663	0.382863	160.02		19254				5085			469
11.335			0.663	0.383955							5106	0.281155	658	453
11.3511	30.0414	7.30725	0.6628	0.383861	160.87		19252				5102			451
11.3677	30.069	7.30523	0.664442	0.384976	160.988		19250				5147			463
11.3844	30.069	7.30995	0.665466	0.385335	160.298		19250				5079			450
11.4011	30.069	7.30895	0.665466	0.384271	160.368		19247				5072			441
11.4177	30.0966	7.30832	0.665265	0.384271	159.902		19246				5143			467
11.4184			0.666291	0.384997					0.146758	5860	5109			455
11.4344	30.0966	7.30758	0.666089	0.384566	160.608		19245				5164			449
11.4511	30.0966	7.3089	0.667339	0.385979	160.61		19243				5099			452
11.4678	30.069	7.30813	0.667541	0.386465	159.878		19242				5130			476
11.4844	30.069	7.30989	0.668795	0.386042	159.656		19240				5130			466
11.5011	30.069	7.30832	0.669404	0.386814	159.122		19241				5096			477
11.5017			0.669201	0.386391							5147	0.285714	644	458
11.5177	30.069	7.30802	0.669201	0.386042	160.202		19241				5140			468
11.5344	30.0966	7.30986	0.67046	0.38746	160.012		19241				5139			464
11.5511	30.069	7.30981	0.67046	0.388234	159.82		19240				5201			467
11.5677	30.069	7.31033	0.671722	0.388585	159.236		19239				5118			458
11.5844	30.069	7.31116	0.67213	0.388946	159.2		19239				5147			452
11.585			0.672049	0.388234					0.150959	5889	5126			468
11.6011	30.0414	7.3127	0.673173	0.390011	160.896		19238				5140			460
11.6177	30.069	7.313	0.674013	0.388999	160.152		19240				5126			438
11.6344	30.0414	7.31171	0.674854	0.390843	159.452		19238				5126			461
11.6511	30.0414	7.3124	0.675718	0.390075	158.752		19238				5177			486
11.6677	30.0414	7.31295	0.675059	0.389713	159.44		19238				5147			447
11.6683			0.675923	0.390427							5174	0.270898	646	460
11.6844	30.069	7.31339	0.676418	0.390843	160.87		19238				5187			444
11.7011	30.069	7.31584	0.676748	0.391207	160.32		19236				5198			458
11.7177	30.069	7.31264	0.677595	0.391207	159.822		19237				5198			455
11.7344	30.069	7.31466	0.678671	0.391923	160.1		19237				5187			467
11.7511	30.069	7.31493	0.678236	0.391859	159.316		19237				5208			455
11.7517			0.678029	0.391881					0.144059	5942	5177			454
11.7677	30.0414	7.31606	0.679521	0.393361	160.914		19238				5181			473
11.7844	30.0414	7.31598	0.680166	0.392577	160.692		19240				5181			455
11.8011	30.0414	7.31818	0.680602	0.392824	160.134		19238				5201			452
11.8177	30.0414	7.31796	0.681457	0.393533	160.196		19238				5150			472
11.8344	30.069	7.31895	0.682292	0.393963	159.446		19240				5160			430
11.835			0.682292	0.39393							5198	0.331325	664	448
11.8511	30.069	7.31928	0.682522	0.394318	159.336		19241				5204			453
11.8677	30.069	7.31939	0.682961	0.3942	160.472		19239				5136			464
11.8844	30.069	7.32066	0.683799	0.394253	160.666		19240				5207			464
11.9011	30.069	7.31981	0.68317	0.394975	160.552		19239				5181			467
11.9177	30.069	7.31939	0.684449	0.39463	160.136		19238				5194			471
11.9184			0.68382	0.394253					0.151433	5930	5167			465
11.9344	30.069	7.31939	0.684681	0.395709	161.52		19238				5164			452
11.9511	30.069	7.32251	0.686175	0.396433	161.19		19240				5181			470
11.9677	30.0414	7.32171	0.685753	0.396369	160.854		19239				5227			460
11.9844	30.0414	7.32344	0.686639	0.396304	160.402		19241				5225			460
12																100	25
12																0	0
12.0011	30.0414	7.32388	0.687273	0.396726	160.35		19242				5079			439
12.0017			0.687928	0.395644							5083	0.403606	721	434
12.0177	30.0138	7.30339	0.687273	0.396433	145.31		19234				5007			434
12.0344	30.0138	7.28614	0.688797	0.397582	122.136		19209				5109			429
12.0511	29.9862	7.27303	0.687252	0.397213	101.946		19174				5181			437
12.0677	30.0138	7.25939	0.688119	0.397636	84.8159		19133				5187			420
12.0844	30.0138	7.24964	0.688988	0.397582	70.5681		19082				5221			423
12.0851			0.68814	0.397278					0.333813	7639	5248			437
12.1011	30.0138	7.23617	0.687696	0.397278	58.7439		19029				5310			431
12.1177	29.9862	7.22821	0.688331	0.397636	48.594		18969				5265			424
12.1344	30.0138	7.22201	0.68814	0.397636	39.356		18910				5276			420
12.1511	30.0138	7.21292	0.689009	0.396856	32.094		18856				5279			434
12.1677	30.0138	7.20438	0.68814	0.397213	25.688		18800				5299			411
12.1684			0.687336	0.395763							5286	0.535752	937	430
12.1844	30.0138	7.2032	0.688776	0.396552	20.5979		18748				5347			422
12.2011	30.0138	7.19713	0.688056	0.397213	15.948		18697				5323			422
12.2177	30.0138	7.19168	0.688988	0.396856	11.7939		18651				5316			435
12.2344	29.9862	7.18868	0.68795	0.396552	8.51001		18610				5333			452
12.2511	30.0138	7.18121	0.688776	0.396856	5.70996		18567				5343			449
12.2517			0.688352	0.396552					0.306977	7525	5364			440
12.2677	30.0138	7.18287	0.688119	0.395828	3.57593		18530				5625			465
12.2844	29.9862	7.18096	0.689647	0.39691	2.43799		18491				6172			588
12.3011	30.0138	7.18019	0.687252	0.396607	2.13403		18459				6179			575
12.3177	30.0138	7.17873	0.688564	0.396185	2.42798		18430				6118			575
12.3344	29.9862	7.17714	0.687484	0.395828	1.98804		18402				6128			589
12.3351			0.687505	0.396141							6090	0.401087	920	574
12.3511	30.0138	7.17457	0.68814	0.395342	2.05591		18378				6006			555
12.3677	30.0138	7.17287	0.68814	0.395828	2.08008		18357				6060			556
12.3844	30.0138	7.17262	0.687505	0.395526	2.05591		18337				6070			572
12.4011	29.9862	7.17113	0.687696	0.39625	1.91992		18322				6063			556
12.4177	30.0138	7.17388	0.687907	0.395526	1.94995		18306				6087			563
12.4184			0.688119	0.395763					0.147319	7012	6101			567
12.4344	29.9862	7.17135	0.686597	0.39504	2		18293				5995			556
12.4511	29.9862	7.1686	0.687463	0.395105	1.98389		18277				6060			579
12.4677	29.9862	7.16967	0.688119	0.395893	1.90991		18265				6080			558
12.4844	29.9862	7.17025	0.68704	0.395105	2.06812		18253				6046			572
12.5011	30.0138	7.16937	0.687463	0.395461	2.05005		18243				6050			564
12.5017			0.687907	0.395828							6060	0.366404	887	587
12.5178	29.9862	7.16995	0.687463	0.395828	2.06812		18233				6026			557
12.5344	29.9862	7.16846	0.687675	0.395407	2.02002		18224				6060			578
12.5511	29.9862	7.16923	0.686808	0.395461	2.104		18217				6029			569
12.5677	29.9862	7.17094	0.687252	0.395526	2.09399		18210				6056			574
12.5844	30.0138	7.16818	0.687675	0.39558	2.0459		18203				6060			562
12.5851			0.687907	0.395461					0.145182	6881	6056			588
12.6011	29.9862	7.16906	0.687252	0.394857	2.09009		18197				5968			565
12.6177	29.9586	7.17116	0.687907	0.395882	1.98608		18192				6019			575
12.6344	29.9862	7.16634	0.688119	0.39625	1.87402		18186				6026			580
12.6511	29.9586	7.16667	0.688161	0.395159	1.92212		18181				6029			575
12.6677	29.9586	7.16791	0.686829	0.395526	2.0459		18178				6006			563
12.6684			0.688543	0.39625							6026	0.354877	851	596
12.6844	29.9586	7.16815	0.688988	0.395882	1.81201		18174				6001			563
12.7011	29.9586	7.16719	0.688543	0.396607	1.83203		18169				6006			555
12.7177	29.9586	7.16802	0.688988	0.396607	1.88989		18165				6006			559
12.7344	29.931	7.16849	0.688331	0.395947	1.94604		18162				6023			571
12.7511	29.931	7.16689	0.688119	0.395526	2.13208		18160				6026			571
12.7517			0.688543	0.395947					0.133255	6799	6040			557
12.7677	29.9586	7.16782	0.688331	0.39625	1.93188		18159				5980			569
12.7844	29.931	7.16711	0.687907	0.396304	2.02808		18155				6026			565
12.8011	29.931	7.16873	0.688331	0.395526	1.58594		18152				6019			583
12.8177	29.931	7.16871	0.687252	0.395105	1.94189		18150				6009			570
12.8344	29.9586	7.16835	0.688543	0.39625	2.0481		18149				6006			569
12.8351			0.688119	0.396304							6035	0.345349	860	584
12.8511	29.9586	7.16873	0.688606	0.396552	2.18408		18148				5951			568
12.8677	29.931	7.16926	0.687907	0.396607	2.04004		18145				5999			578
12.8844	29.931	7.17141	0.687463	0.395526	2.11206		18142				5917			561
12.9011	29.931	7.16807	0.689201	0.397029	1.69995		18142				6026			564
12.9177	29.931	7.17025	0.687463	0.395882	1.84009		18140				5961			563
12.9184			0.687463	0.395947					0.134487	6759	5961			553
12.9344	29.9034	7.1678	0.687675	0.396672	2.24194		18140				5978			569
12.9511	29.9034	7.16725	0.688819	0.39625	1.90796		18138				5989			563
12.9678	29.931	7.16702	0.689222	0.396672	2.23804		18137				6023			590
12.9844	29.9034	7.1676	0.688776	0.396975	1.88208		18135				5992			576
13.0011	29.9034	7.16956	0.688331	0.395871	2.06201		18133				5978			565
13.0017			0.688776	0.39625							5995	0.329128	872	576
13.0177	29.9034	7.17168	0.688776	0.396304	2.14404		18132				5941			563
13.0344	29.9034	7.16826	0.688776	0.396975	1.97803		18130				5934			548
13.0511	29.9034	7.16796	0.688564	0.396607	1.98999		18131				5982			587
13.0677	29.9034	7.16967	0.689201	0.397701	1.90991		18130				6012			580
13.0844	29.9034	7.16821	0.688776	0.39691	2.03394		18130				5975			579
13.0851			0.687907	0.39625					0.140793	6783	5995			550
13.1011	29.8759	7.16755	0.687907	0.396607	1.88794		18128				5917			571
13.1177	29.8759	7.16658	0.688797	0.396607	2.0481		18126				5992			583
13.1344	29.8759	7.16766	0.688797	0.396552	2.07788		18126				5999			578
13.1511	29.8759	7.16931	0.688776	0.396607	1.98999		18126				5968			591
13.1677	29.8483	7.16983	0.687907	0.395828	2.05005		18125				5989			584
13.1684			0.689413	0.396607							6006	0.315668	868	558
13.1844	29.8483	7.16849	0.689668	0.397278	1.95996		18124				5938			571
13.2011	29.8759	7.16975	0.690285	0.397821	1.89404		18122				6006			572
13.2177	29.8483	7.17121	0.690072	0.397397	2.21191		18120				6002			592
13.2344	29.8759	7.16849	0.689094	0.397029	2.0481		18120				5985			559
13.2511	29.8483	7.16832	0.688988	0.396672	1.94604		18120				5992			577
13.2517			0.689625	0.397419					0.137145	6752	6006			582
13.2678	29.8759	7.16937	0.689647	0.397755	2.1521		18118				5968			578
13.2844	29.8759	7.16901	0.688776	0.39704	2.0979		18120				5975			573
13.3011	29.8759	7.17074	0.688776	0.396986	2.05005		18118				6002			577
13.3177	29.8759	7.1711	0.689625	0.397755	2.14209		18119				5975			548
13.3344	29.8483	7.16972	0.689201	0.397755	2.12793		18120				5965			575
13.3351			0.689413	0.397094							5968	0.358447	876	558
13.3511	29.8759	7.16934	0.689859	0.397452	2.0459		18118				5968			579
13.3677	29.8759	7.16915	0.689413	0.397755	2.27002		18117				5978			589
13.3844	29.9034	7.1705	0.688755	0.397463	1.95801		18116				5992			570
13.4011	29.9034	7.17072	0.689201	0.397452	2.13989		18116				5965			584
13.4178	29.9034	7.17223	0.688967	0.397029	2.16992		18117				5938			559
13.4184			0.689838	0.397821					0.137804	6785	5985			561
13.4344	29.9034	7.17179	0.689413	0.397821	1.97607		18116				5914			549
13.4511	29.931	7.16989	0.690285	0.397821	2.11206		18118				5978			554
13.4677	29.9034	7.17083	0.690072	0.398135	2.0979		18117				5955			581
13.4844	29.9034	7.17176	0.690285	0.398233	2.12012		18116				5938			575
13.5011	29.9034	7.17077	0.690285	0.397105	2.2981		18115				5944			563
13.5017			0.690285	0.397821							5968	0.348677	869	557
13.5177	29.9034	7.17138	0.690732	0.398125	1.99194		18118				5921			578
13.5344	29.9034	7.16945	0.690732	0.398125	2.16992		18118				5944			563
13.5511	29.9034	7.1724	0.690498	0.398179	2.05005		18117				5975			553
13.5677	29.9034	7.16956	0.690732	0.398548	1.96997		18116				5917			563
13.5844	29.8759	7.17135	0.690945	0.397755	2.24805		18117				5955			557
13.5851			0.690732	0.398853					0.130066	6712	5941			595
13.6011	29.9034	7.17523	0.691606	0.398483	2.17993		18118				5921			557
13.6177	29.8759	7.17174	0.690519	0.397755	1.91992		18117				5961			576
13.6344	29.9034	7.17336	0.690711	0.398548	2.04004		18115				5934			569
13.6511	29.9034	7.17267	0.690072	0.398483	2.05811		18116				5941			566
13.6677	29.9034	7.17198	0.692055	0.398788	1.96411		18116				5940			575
13.6684			0.692034	0.398483							5961	0.334475	876	574
13.6844	29.9034	7.17209	0.689838	0.398125	2		18117				5897			570
13.7011	29.931	7.1711	0.692247	0.398853	1.99609		18115				5975			584
13.7177	29.931	7.17292	0.692483	0.399517	2.104		18115				5927			580
13.7344	29.9034	7.17096	0.691799	0.398853	1.98608		18115				5968			562
13.7511	29.931	7.17212	0.691372	0.398429	1.95605		18114				5958			579
13.7518			0.691372	0.398853					0.136303	6735	5948			569
13.7677	29.931	7.17309	0.691158	0.398853	2.22412		18115				5897			561
13.7844	29.9586	7.1735	0.691606	0.398864	2.05811		18115				5948			584
13.8011	29.931	7.17196	0.690498	0.39844	2.13599		18116				5944			573
13.8177	29.9034	7.17342	0.691606	0.399234	1.98193		18115				5917			571
13.8344	29.9034	7.1713	0.69182	0.399158	2.08594		18114				5948			564
13.8351			0.691606	0.398788							5910	0.345934	873	559
13.8511	29.931	7.17218	0.691393	0.399092	2.22607		18114				5869			565
13.8677	29.931	7.17102	0.691393	0.398429	1.94189		18114				5897			596
13.8844	29.931	7.17485	0.691606	0.399463	2.19995		18115				5927			564
13.9011	29.9034	7.17276	0.691372	0.398429	2.13403		18114				5894			573
13.9177	29.9034	7.17388	0.690732	0.39807	2.01807		18114				5921			576
13.9184			0.690945	0.398429					0.136986	6716	5934			552
13.9344	29.931	7.17281	0.69182	0.398788	1.77197		18115				5877			550
13.9511	29.931	7.17248	0.692034	0.399888	1.90991		18115				5931			572
13.9677	29.931	7.17568	0.690945	0.399212	2.10791		18114				5897			570
13.9844	29.931	7.17198	0.692034	0.398364	1.96191		18116				5934			578
14.0011	29.931	7.1743	0.690988	0.398429	2.09204		18114				5934			563
14.0017			0.692269	0.399092							5968	0.322989	870	575
14.0177	29.9034	7.17714	0.692034	0.398733	2.0459		18115				5856			568
14.0344	29.9034	7.17105	0.690732	0.398853	2.05591		18114				5900			574
14.0511	29.931	7.17413	0.692269	0.399888	2.00195		18115				5917			565
14.0677	29.9034	7.17306	0.690519	0.398788	2.08594		18113				5917			559
14.0844	29.931	7.17295	0.692483	0.398788	1.97803		18114				5917			579
14.0851			0.691606	0.399517					0.141215	6699	5904			560
14.1011	29.931	7.17408	0.692483	0.398853	2.02002		18115				5866			572
14.1177	29.9034	7.17752	0.691606	0.399517	2.11597		18114				5917			591
14.1344	29.931	7.17218	0.691841	0.399888	2.07397		18115				5931			568
14.1511	29.931	7.17584	0.691649	0.399158	2.18604		18112				5924			584
14.1678	29.9034	7.17493	0.692483	0.399517	1.99805		18114				5900			587
14.1684			0.690945	0.398125							5907	0.335697	846	562
14.1844	29.931	7.17094	0.69182	0.399212	2.12402		18113				5853			570
14.2011	29.931	7.17595	0.691606	0.398364	2.55005		18116				5826			545
14.2177	29.931	7.1724	0.69182	0.399463	2.10596		18114				5890			553
14.2344	29.9586	7.17369	0.692034	0.399092	2.08008		18113				5860			585
14.2511	29.9586	7.17526	0.69182	0.399528	2.14404		18114				5883			561
14.2517			0.692697	0.399888					0.154347	6764	5869			582
14.2677	29.9586	7.17383	0.692269	0.399158	2.0481		18114				5846			561
14.2844	29.9862	7.17336	0.692055	0.399158	2		18112				5904			576
14.3011	29.9586	7.17342	0.692034	0.399517	1.99609		18113				5917			579
14.3177	29.9586	7.17463	0.69182	0.398429	2.38599		18112				5873			568
14.3344	29.9586	7.17422	0.692269	0.399092	2.18799		18112				5914			561
14.335			0.691393	0.398385							5900	0.319428	839	547
14.3511	29.931	7.17595	0.691606	0.399583	2.33789		18113				5836			551
14.3677	29.9586	7.17342	0.692247	0.399517	2.09009		18112				5914			587
14.3844	29.931	7.17928	0.691606	0.399517	2.13989		18113				5910			556
14.4011	29.9586	7.17625	0.692911	0.398429	2.16211		18112				5894			575
14.4177	29.931	7.17441	0.692055	0.399158	1.97607		18113				5870			585
14.4184			0.692269	0.399212					0.141704	6690	5890			570
14.4344	29.9586	7.17463	0.692034	0.399517	2.24805		18112				5836			572
14.4511	29.9586	7.17446	0.692034	0.399158	2.22803		18111				5910			565
14.4677	29.9586	7.17631	0.690945	0.399158	2.18799		18111				5887			559
14.4844	29.9586	7.17557	0.691606	0.399092	2.104		18113				5903			548
14.5011	29.9586	7.17587	0.691606	0.398668	2.2981		18113				5870			556
14.5017			0.691841	0.399092							5873	0.378652	890	576
14.5177	29.9586	7.17579	0.691158	0.398429	2.28394		18111				5832			576
14.5344	29.9586	7.17562	0.691841	0.398788	1.92603		18113				5887			561
14.5511	29.9586	7.17744	0.69118	0.399158	2.19604		18113				5873			568
14.5677	29.931	7.17639	0.69118	0.398364	2.11401		18112				5836			566
14.5844	29.931	7.17532	0.690519	0.398375	2		18113				5897			559
14.5851			0.690732	0.398364					0.136146	6684	5883			582
14.6011	29.931	7.17482	0.690732	0.398364	2.04199		18113				5829			557
14.6177	29.9586	7.17529	0.692269	0.399092	2.06812		18112				5904			581
14.6344	29.9586	7.17771	0.692269	0.398809	2.12012		18113				5890			567
14.6511	29.9586	7.17733	0.690966	0.399158	1.93604		18112				5860			578
14.6677	29.9586	7.17763	0.691841	0.399038	2.02002		18112				5894			565
14.6684			0.691863	0.399397							5890	0.353216	855	556
14.6844	29.9586	7.17675	0.692718	0.399343	1.85791		18114				5831			573
14.7011	29.9586	7.17504	0.692269	0.399092	1.8501		18114				5863			566
14.7177	29.931	7.17584	0.68988	0.398364	1.90991		18113				5829			568
14.7344	29.9586	7.17749	0.692055	0.399038	2.11011		18114				5863			563
14.7511	29.931	7.17818	0.691841	0.399038	1.89795		18113				5843			578
14.7517			0.69229	0.399463					0.149459	6751	5900			573
14.7677	29.931	7.17813	0.69118	0.399702	1.98804		18113				5826			545
14.7844	29.9586	7.1786	0.69118	0.398309	2.1001		18113				5883			595
14.8011	29.9586	7.17716	0.692055	0.399822	2.11011		18111				5856			579
14.8177	29.9586	7.17716	0.69118	0.398733	1.9939		18112				5877			568
14.8344	29.931	7.17832	0.689859	0.398679	2.05005		18112				5873			566
14.8351			0.691393	0.398309							5887	0.343566	847	556
14.8511	29.9586	7.17529	0.69118	0.398016	1.90991		18113				5781			552
14.8677	29.9586	7.17733	0.692055	0.399822	1.93994		18112				5870			572
14.8844	29.9586	7.17854	0.692076	0.399038	2.03198		18112				5883			569
14.9011	29.9586	7.17438	0.69118	0.398309	2.00391		18110				5887			576
14.9177	29.9586	7.17471	0.692269	0.399397	1.89209		18110				5832			566
14.9184			0.691393	0.398309					0.152969	6753	5849			580
14.9344	29.9586	7.17981	0.691841	0.399463	2.20605		18111				5781			547
14.9511	29.931	7.17766	0.690519	0.39807	2.08008		18111				5834			554
14.9677	29.9586	7.17714	0.691393	0.399092	2.16211		18109				5819			547
14.9844	29.9586	7.17942	0.691393	0.399768	2.01392		18109				5860			557
15.0011	29.931	7.1765	0.690966	0.398668	2.03003		18109				5860			566
15.0017			0.690966	0.398309							5880	0.337558	868	570
15.0177	29.9586	7.17956	0.692718	0.400128	1.97192		18109				5795			572
15.0344	29.9586	7.17534	0.689222	0.398668	3.83398		18110				5276			456
15.0511	29.931	7.17314	0.686386	0.395407	6.48804		18114				5265			433
15.0678	29.9034	7.17185	0.684009	0.395105	8.66211		18113				5262			438
15.0844	29.8483	7.1727	0.680374	0.393662	11.436		18116				5259			446
15.0851			0.681227	0.393243					0.307536	7391	5259			423
15.1011	29.8483	7.17074	0.677822	0.391506	13.8521		18117				5327			442
15.1177	29.8207	7.17077	0.674649	0.389361	15.668		18122				5292			431
15.1344	29.7931	7.16931	0.671702	0.388702	16.8401		18126				5289			440
15.1511	29.7655	7.1678	0.667541	0.386634	18.0281		18130				5279			439
15.1677	29.7655	7.1659	0.664863	0.384397	19.4041		18136				5251			440
15.1684			0.665285	0.383756							5269	0.503808	919	439
15.1844	29.7655	7.16689	0.660966	0.383693	20.2461		18142				5276			441
15.2011	29.7379	7.16391	0.657716	0.381293	20.708		18145				5255			423
15.2177	29.7379	7.16386	0.654685	0.378439	21.1221		18153				5208			437
15.2344	29.7379	7.16204	0.654489	0.378855	19.1799		18157				5225			431
15.2511	29.7931	7.15846	0.654078	0.37873	15.696		18158				5225			432
15.2518			0.654273	0.378097					0.325504	7493	5211			444
15.2677	29.7931	7.15504	0.654273	0.378793	12.364		18157				5242			442
15.2844	29.8207	7.1554	0.654117	0.378097	9.61401		18153				5238			454
15.3011	29.8759	7.15375	0.654136	0.378439	6.93994		18146				5228			453
15.3177	29.9034	7.15193	0.654293	0.378855	5.15796		18141				5279			461
15.3344	29.9034	7.15201	0.65267	0.377755	3.40405		18135				5456			500
15.3351			0.652885	0.377465							5466	0.486373	954	483
15.3511	29.931	7.14986	0.65267	0.377807	2.58008		18129				5731			549
15.3677	29.931	7.14948	0.652085	0.376079	2.33398		18123				5921			576
15.3844	29.9586	7.15132	0.651072	0.375728	1.72607		18120				5900			555
15.4011	29.9862	7.1497	0.6515	0.375388	1.91797		18117				5843			572
15.4177	29.9862	7.15568	0.65189	0.376089	1.76001		18113				5846			556
15.4184			0.652085	0.376771					0.195076	6946	5751			531
15.4344	29.9862	7.15141	0.651072	0.375666	2.06201		18110				5680			551
15.4511	30.0138	7.15193	0.65228	0.376709	1.96997		18109				5792			547
15.4677	30.0138	7.15245	0.65189	0.376358	1.97998		18107				5781			550
15.4844	30.0138	7.15474	0.651676	0.374976	2.01001		18108				5768			553
15.5011	30.0138	7.15479	0.650684	0.376017	2.06006		18106				5754			567
15.5018			0.650878	0.376017							5778	0.361305	858	533
15.5177	30.0138	7.15058	0.650878	0.374976	1.9021		18108				5625			539
15.5344	30.0138	7.15141	0.650276	0.375264	1.88599		18106				5707			547
15.5511	29.9862	7.15264	0.651286	0.375666	1.77808		18106				5768			539
15.5677	29.9862	7.15196	0.650489	0.375604	1.86792		18105				5663			534
15.5844	30.0138	7.15256	0.650859	0.374976	1.84595		18108				5676			537
15.5851			0.650897	0.375955					0.169621	6656	5693			533
15.6011	29.9862	7.15488	0.650897	0.376017	1.74805		18109				5588			527
15.6177	29.9862	7.15245	0.65047	0.375326	2.05005		18110				5731			571
15.6344	30.0138	7.1519	0.650082	0.375264	2.17407		18109				5683			559
15.6511	30.0138	7.15311	0.650082	0.374914	1.93408		18105				5697			531
15.6677	30.0138	7.15397	0.650664	0.374914	1.78198		18104				5706			566
15.6684			0.650276	0.374574							5690	0.365798	883	551
15.6844	30.0138	7.15438	0.650451	0.375326	1.98608		18103				5533			532
15.7011	29.9862	7.15116	0.650451	0.375955	1.89404		18104				5669			540
15.7178	29.9862	7.15457	0.650684	0.375264	1.87012		18104				5646			546
15.7344	30.0138	7.15231	0.650276	0.375604	1.89404		18104				5656			531
15.7511	29.9862	7.15422	0.650664	0.375955	1.84595		18105				5656			556
15.7517			0.650878	0.375604					0.1558	6534	5666			528
15.7677	30.0138	7.1516	0.650859	0.374924	1.79395		18107				5535			520
15.7844	30.0138	7.15388	0.65047	0.375955	1.90796		18106				5632			540
15.8011	30.0138	7.15402	0.651072	0.375893	1.91602		18106				5649			572
15.8177	30.0138	7.15499	0.65047	0.375955	1.88989		18107				5632			542
15.8344	30.0138	7.15353	0.650276	0.375615	1.82007		18106				5602			533
15.8351			0.650276	0.375213							5619	0.349515	824	520
15.8511	30.0138	7.15603	0.649481	0.374863	2.08398		18106				5496			525
15.8677	30.0138	7.15433	0.650256	0.375893	1.802		18108				5622			536
15.8844	30.0138	7.15358	0.65047	0.375553	1.78809		18107				5625			542
15.9011	30.0138	7.15501	0.650062	0.375955	1.92798		18110				5635			555
15.9178	29.9862	7.15507	0.650276	0.375893	1.89209		18108				5602			550
15.9184			0.649868	0.375553					0.150958	6472	5595			535
15.9344	30.0138	7.15824	0.649868	0.375202	2		18107				5479			508
15.9511	29.9862	7.15499	0.649481	0.374914	1.91797		18108				5615			546
15.9677	29.9862	7.15537	0.649868	0.375202	2.04004		18109				5557			526
15.9844	30.0138	7.15457	0.649868	0.375553	2.07007		18112				5564			549
16.0011	30.0138	7.1559	0.650451	0.375553	2.03589		18109				5561			518
16.0017			0.649461	0.374513							5588	0.378698	845	505
16.0177	29.9862	7.15198	0.649655	0.375893	1.97803		18110				5479			520
16.0344	30.0138	7.15325	0.650276	0.375202	2.00195		18110				5581			530
16.0511	30.0138	7.15245	0.649306	0.375202	1.75806		18109				5585			518
16.0677	30.0138	7.15545	0.650062	0.374863	2.08789		18109				5588			530
16.0844	30.0138	7.15361	0.650256	0.375955	1.8501		18109				5561			544
16.0851			0.650062	0.375893					0.158671	6441	5557			541
16.1011	30.0138	7.15391	0.650276	0.375893	2.104		18109				5439			508
16.1177	30.0138	7.15488	0.650703	0.375893	1.86206		18109				5574			553
16.1344	30.0138	7.1551	0.651267	0.375604	1.97412		18109				5564			536
16.1511	30.0138	7.15639	0.65047	0.375955	2.01196		18108				5506			532
16.1678	29.9862	7.15482	0.650859	0.376244	1.87793		18109				5571			547
16.1684			0.651676	0.375893							5561	0.398577	843	541
16.1844	29.9862	7.15493	0.649248	0.375553	1.91797		18110				5396			511
16.2011	29.9862	7.15573	0.650859	0.376937	1.65601		18110				5530			526
16.2177	30.0138	7.15579	0.65047	0.376296	1.98999		18111				5510			524
16.2344	30.0138	7.15474	0.650664	0.375893	1.8501		18111				5581			539
16.2511	30.0138	7.15625	0.650451	0.375893	1.75391		18109				5521			532
16.2517			0.650664	0.375955					0.168831	6468	5523			521
16.2677	30.0138	7.15601	0.650256	0.374863	1.93188		18108				5357			487
16.2844	30.0138	7.1551	0.650062	0.375491	1.84009		18108				5544			540
16.3011	30.0138	7.15551	0.649481	0.375553	1.91211		18109				5530			534
16.3177	29.9862	7.15601	0.649868	0.374873	1.92603		18109				5513			518
16.3344	30.0138	7.15628	0.650082	0.375553	2.02588		18110				5537			522
16.3351			0.649674	0.374863							5540	0.357664	822	530
16.3511	30.0138	7.1546	0.649868	0.375553	2.08789		18110				5364			488
16.3677	29.9862	7.15697	0.649868	0.375553	1.88989		18111				5517			518
16.3844	30.0138	7.15433	0.649481	0.375264	1.78809		18110				5530			525
16.4011	29.9862	7.15612	0.649674	0.375202	1.96802		18110				5517			521
16.4177	29.9862	7.15551	0.64888	0.374523	1.93604		18112				5500			527
16.4184			0.649733	0.375955					0.162871	6410	5489			532
16.4344	30.0138	7.15534	0.650839	0.375264	2.10205		18112				5336			493
16.4511	29.9862	7.15708	0.649268	0.375955	1.85791		18110				5466			521
16.4677	29.9862	7.15711	0.649655	0.375141	1.58008		18111				5517			523
16.4844	30.0138	7.15568	0.649849	0.375141	1.84009		18110				5530			539
16.5011	29.9862	7.15697	0.650062	0.375202	1.82202		18110				5500			521
16.5017			0.649461	0.374801							5503	0.367273	825	516
16.5178	29.9862	7.15678	0.649868	0.374801	1.90405		18110				5310			486
16.5344	29.9862	7.15394	0.649268	0.375202	2.03809		18110				5476			523
16.5511	29.9862	7.15499	0.65047	0.375223	1.95801		18110				5471			528
16.5677	29.9862	7.15669	0.649849	0.375893	1.82007		18111				5530			536
16.5844	29.9862	7.15537	0.650451	0.375893	1.90796		18112				5459			520
16.5851			0.650664	0.376585					0.169573	6422	5469			519
16.6011	29.9862	7.15658	0.650859	0.376244	2.09009		18111				5296			488
16.6177	29.9586	7.1554	0.650451	0.376244	1.81396		18111				5489			536
16.6344	29.9586	7.15452	0.650451	0.374863	1.89209		18112				5462			524
16.6511	29.9862	7.15309	0.650839	0.375491	1.69189		18112				5440			517
16.6677	29.9862	7.15397	0.650043	0.375491	1.96191		18111				5483			532
16.6684			0.649461	0.375151							5523	0.358788	825	516
16.6844	29.9862	7.15463	0.649868	0.375831	2.02197		18111				5289			464
16.7011	29.9862	7.157	0.649868	0.375543	1.96802		18112				5469			508
16.7177	29.9862	7.15634	0.650664	0.375831	1.52588		18110				5498			539
16.7344	29.9586	7.15628	0.649655	0.375202	1.67212		18111				5449			509
16.7511	29.9862	7.15369	0.649868	0.375491	1.72803		18110				5466			502
16.7517			0.649868	0.374801					0.177826	6422	5469			513
16.7677	29.9862	7.15339	0.650276	0.376296	1.854		18111				5289			492
16.7844	29.9862	7.15749	0.649674	0.375553	1.94995		18111				5459			516
16.8011	29.9862	7.15485	0.650664	0.374863	1.54004		18111				5456			514
16.8177	29.9862	7.15501	0.649888	0.374914	1.59009		18110				5428			504
16.8344	29.9862	7.15501	0.649655	0.376255	1.60791		18111				5466			515
16.8351			0.650276	0.375893							5456	0.386905	840	491
16.8511	29.9862	7.15642	0.650315	0.375955	1.84009		18111				5286			474
16.8677	29.9862	7.15504	0.65047	0.376296	1.62207		18112				5459			520
16.8844	29.9862	7.15631	0.649481	0.375264	1.50806		18111				5483			518
16.9011	29.9862	7.15804	0.650082	0.375604	1.77002		18112				5459			502
16.9177	30.0138	7.15562	0.649268	0.375666	1.87402		18112				5493			517
16.9184			0.650295	0.375955					0.169961	6425	5486			518
16.9344	30.0138	7.15755	0.649674	0.375666	1.74194		18112				5299			495
16.9511	30.0138	7.15617	0.650276	0.375976	1.84009		18112				5451			519
16.9677	30.0138	7.15479	0.649907	0.375038	1.89209		18110				5500			512
16.9844	30.0138	7.1541	0.649481	0.374976	1.896		18112				5483			511
17.0011	30.0138	7.15656	0.649888	0.374636	1.88403		18112				5449			497
17.0018			0.650082	0.376048							5489	0.376951	833	537
17.0178	30.0138	7.15466	0.649888	0.376358	1.73193		18113				5262			488
17.0344	30.0138	7.15554	0.650082	0.376017	1.60596		18114				5462			525
17.0511	30.0138	7.15658	0.649674	0.374976	1.79199		18112				5473			515
17.0677	29.9862	7.15603	0.651286	0.375739	1.77588		18113				5513			505
17.0844	29.9862	7.15444	0.649907	0.375955	1.65405		18114				5500			510
17.0851			0.649093	0.374986					0.176817	6453	5483			526
17.1011	29.9862	7.15636	0.650082	0.374698	2.1001		18114				5286			467
17.1177	29.9862	7.15471	0.649074	0.375604	1.81812		18114				5442			523
17.1344	29.9862	7.1568	0.649093	0.374976	1.79004		18113				5486			508
17.1511	29.9862	7.15457	0.649888	0.375666	1.88794		18114				5469			512
17.1677	29.9586	7.1568	0.650082	0.375666	1.65796		18115				5486			530
17.1684			0.650276	0.376771							5476	0.368618	803	531
17.1844	29.9862	7.15512	0.6489	0.375326	2.00806		18114				5248			488
17.2011	29.9586	7.15636	0.64888	0.374749	1.82397		18112				5439			508
17.2177	29.9862	7.15854	0.649694	0.375388	1.69604		18113				5493			519
17.2344	29.9862	7.15592	0.649694	0.375388	1.97192		18112				5449			508
17.2511	29.9862	7.15479	0.649694	0.37642	1.8501		18112				5422			515
17.2517			0.649694	0.375728					0.168607	6441	5473			531
17.2677	29.9862	7.15534	0.649694	0.375728	1.98608		18112				5238			490
17.2844	29.9862	7.15799	0.65047	0.375439	1.93994		18112				5439			518
17.3011	29.9862	7.15675	0.650703	0.37642	1.80396		18111				5473			514
17.3177	29.9862	7.15565	0.650722	0.376131	1.90796		18112				5489			510
17.3344	29.9862	7.15793	0.650295	0.376079	1.87598		18113				5459			491
17.3351			0.6495	0.375852							5473	0.359853	817	509
17.3511	29.9862	7.15568	0.6495	0.375038	1.948		18112				5259			479
17.3677	29.9862	7.15556	0.650101	0.375388	1.90991		18113				5428			511
17.3844	29.9862	7.15534	0.6495	0.375728	2.08789		18113				5466			504
17.4011	29.9586	7.15711	0.649907	0.374698	1.98389		18112				5442			519
17.4177	29.9862	7.15568	0.650101	0.37642	1.88599		18112				5496			523
17.4184			0.6495	0.375388					0.174771	6437	5496			512
17.4344	29.9862	7.15733	0.649306	0.375038	2.05811		18114				5265			453
17.4511	29.9862	7.15647	0.650295	0.375728	1.9541		18113				5540			522
17.4677	29.9862	7.15499	0.649888	0.375739	1.72192		18113				5482			528
17.4844	29.9862	7.15551	0.650101	0.375388	1.97412		18112				5496			522
17.5011	29.9862	7.1573	0.649888	0.376131	1.95801		18113				5479			526
17.5017			0.649093	0.374698							5503	0.396158	833	511
17.5178	29.9586	7.15821	0.650509	0.375038	1.86792		18113				5269			480
17.5344	29.9862	7.1543	0.650897	0.37642	1.73608		18113				5445			500
17.5511	29.9862	7.15716	0.649907	0.375388	2.02002		18113				5411			513
17.5677	29.9862	7.15402	0.649674	0.376358	1.9519		18112				5393			496
17.5844	29.9862	7.15678	0.648687	0.37441	2.07202		18113				5435			501
17.5851			0.649888	0.375728					0.168926	6417	5483			519
17.6011	29.9862	7.15623	0.648687	0.375038	1.93604		18113				5245			467
17.6177	29.9586	7.15829	0.649694	0.375347	1.9939		18112				5439			503
17.6344	29.9862	7.1562	0.649093	0.376079	2.02393		18112				5451			523
17.6511	29.9862	7.1557	0.648706	0.374369	2.146		18112				5483			488
17.6677	29.9862	7.15758	0.650101	0.375038	1.84009		18112				5500			507
17.6684			0.649306	0.374698							5486	0.399766	853	530
17.6844	29.9862	7.15518	0.649694	0.376079	2.12988		18112				5269			481
17.7011	29.9862	7.15796	0.649888	0.37642	1.85205		18112				5442			518
17.7178	29.9586	7.15722	0.650101	0.375728	1.78809		18112				5449			522
17.7344	29.9586	7.15664	0.65047	0.375666	1.8501		18113				5479			536
17.7511	29.9862	7.15725	0.650082	0.375955	1.96411		18112				5432			497
17.7517			0.64888	0.374348					0.174345	6447	5422			495
17.7677	29.9862	7.15609	0.649481	0.375326	1.8999		18112				5265			477
17.7844	29.9862	7.1565	0.6495	0.375728	1.75806		18110				5462			518
17.8011	29.9862	7.15703	0.649713	0.375728	1.6499		18113				5462			486
17.8177	29.9862	7.15551	0.649093	0.374636	2.01611		18112				5469			514
17.8344	29.9586	7.15568	0.649093	0.374698	1.82397		18113				5466			520
17.8351			0.650276	0.376358							5449	0.378019	828	507
17.8511	29.9862	7.15714	0.650082	0.376709	1.85205		18111				5259			483
17.8677	29.9586	7.15559	0.650101	0.375728	1.96606		18111				5408			499
17.8844	29.9586	7.15703	0.649907	0.375501	1.88989		18110				5479			508
17.9011	29.9862	7.15609	0.6495	0.37579	1.87598		18110				5462			510
17.9177	29.9862	7.15612	0.6495	0.374749	1.7959		18110				5506			502
17.9184			0.650295	0.375388					0.174034	6470	5489			497
17.9344	29.9862	7.15788	0.64888	0.375728	2.03003		18112				5228			475
17.9511	29.9862	7.15868	0.649306	0.375038	1.85791		18111				5429			512
17.9677	29.9862	7.15427	0.650101	0.376079	1.98389		18111				5445			510
17.9844	29.9862	7.15807	0.649713	0.375161	1.8501		18111				5486			515
18.0011	30.0138	7.1584	0.649306	0.375161	1.83398		18111				5445			510
18.0017			0.650121	0.376131							5445	0.383863	818	513
18.0177	30.0138	7.15694	0.650121	0.375388	2.052		18112				5245			464
18.0344	30.0138	7.15573	0.648706	0.375439	1.80591		18111				5415			521
18.0511	30.0138	7.15755	0.649927	0.375161	1.9519		18114				5442			488
18.0677	30.0138	7.15703	0.649306	0.375161	1.97607		18112				5483			491
18.0844	29.9862	7.15741	0.649907	0.375811	2.02588		18111				5439			498
18.0851			0.650101	0.375852					0.188399	6465	5445			474
18.1011	29.9862	7.1559	0.650121	0.375501	1.854		18112				5252			469
18.1177	30.0138	7.15625	0.649132	0.375161	1.72998		18113				5411			502
18.1344	29.9862	7.15691	0.649306	0.376193	1.84595		18113				5473			518
18.1511	29.9862	7.15634	0.649519	0.375099	1.76611		18114				5449			503
18.1677	29.9586	7.15672	0.649888	0.37579	1.77808		18114				5496			512
18.1684			0.649519	0.375439							5462	0.365337	802	518
18.1844	29.9862	7.1546	0.6495	0.375439	1.93799		18114				5238			457
18.2011	29.9862	7.15683	0.649306	0.375728	2.04395		18112				5469			522
18.2177	29.9862	7.15672	0.650121	0.37579	1.93188		18113				5469			506
18.2344	29.9862	7.1565	0.650101	0.37579	1.84009		18113				5459			505
18.2511	29.9586	7.15818	0.6495	0.374749	1.93799		18113				5449			518
18.2517			0.6495	0.374749					0.185939	6486	5425			509
18.2677	29.9586	7.1562	0.6495	0.375038	1.87207		18114				5264			469
18.2844	29.9862	7.15722	0.649713	0.37579	1.63208		18113				5398			512
18.3011	29.9862	7.15661	0.6495	0.375439	2.07593		18113				5476			528
18.3177	29.9862	7.15711	0.650295	0.37545	2.02393		18113				5479			509
18.3344	29.9862	7.15821	0.650489	0.376482	1.75806		18113				5449			507
18.3351			0.649113	0.375728							5469	0.394299	842	509
18.3511	29.9862	7.15554	0.649655	0.375398	1.98608		18113				5231			464
18.3677	29.9586	7.15716	0.649326	0.374749	1.88599		18113				5411			505
18.3844	29.9862	7.15645	0.648919	0.375099	1.76001		18112				5452			512
18.4011	29.9862	7.15628	0.649519	0.375099	2.07397		18112				5435			509
18.4177	29.9862	7.15708	0.650121	0.375099	1.76196		18112				5476			521
18.4184			0.649132	0.375099					0.175817	6484	5479			494
18.4344	29.9586	7.15653	0.649733	0.375099	1.87598		18114				5235			476
18.4511	29.9586	7.15678	0.649713	0.375099	2.03394		18112				5415			496
18.4677	29.9586	7.1584	0.649326	0.375501	1.94995		18112				5469			506
18.4844	29.9862	7.15843	0.649132	0.375501	1.78003		18111				5442			501
18.5011	29.9862	7.15793	0.649927	0.375439	1.76001		18110				5445			490
18.5018			0.648726	0.37441							5432	0.373188	828	481
18.5177	29.9862	7.15928	0.648513	0.374811	1.82593		18111				5235			466
18.5344	29.9862	7.15587	0.649713	0.37579	1.87012		18111				5433			504
18.5511	29.9862	7.15636	0.649306	0.375439	1.78198		18113				5408			479
18.5677	29.9586	7.15565	0.648706	0.375213	1.78394		18111				5466			516
18.5844	29.9862	7.15716	0.648706	0.375099	1.85205		18112				5456			505
18.5851			0.648919	0.374749					0.185151	6492	5469			515
18.6011	29.9586	7.15548	0.6495	0.374636	1.90405		18110				5197			464
18.6177	29.9862	7.15857	0.649093	0.375038	2.06201		18112				5411			503
18.6344	29.9862	7.15689	0.649113	0.375388	1.87598		18113				5476			515
18.6511	29.9862	7.1573	0.649093	0.374749	1.7959		18114				5456			509
18.6677	29.9862	7.15625	0.649326	0.375439	1.8501		18112				5483			508
18.6684			0.648919	0.375099							5494	0.397823	827	512
18.6844	29.9862	7.15656	0.649907	0.376131	1.97412		18112				5204			465
18.7011	29.9862	7.15642	0.649713	0.374749	1.87207		18110				5394			505
18.7177	29.9862	7.15669	0.6483	0.374749	2.03003		18111				5422			491
18.7344	29.9586	7.15879	0.648513	0.375439	1.86597		18111				5439			487
18.7511	29.9586	7.15573	0.648706	0.374749	2.02393		18111				5469			517
18.7518			0.648919	0.375161					0.184556	6475	5473			533
18.7677	29.9862	7.15912	0.648532	0.374122	1.9541		18112				5248			447
18.7844	29.9586	7.15703	0.649927	0.375099	1.84399		18112				5405			503
18.8011	29.9862	7.15628	0.648726	0.374821	1.85791		18112				5486			501
18.8177	29.9586	7.15722	0.649132	0.375099	2.01611		18111				5445			513
18.8344	29.9862	7.15738	0.648126	0.373783	1.91406		18110				5449			502
18.8351			0.64832	0.374811							5435	0.357055	815	492
18.8511	29.9586	7.15664	0.648919	0.375161	2.13403		18111				5252			471
18.8677	29.9862	7.15766	0.649132	0.375439	1.80005		18112				5377			496
18.8844	29.9862	7.15901	0.648126	0.374502	1.95605		18112				5462			490
18.9011	30.0138	7.15647	0.648938	0.374533	1.93994		18110				5469			494
18.9177	30.0414	7.15639	0.648745	0.375563	1.96191		18110				5442			499
18.9184			0.649132	0.374533					0.187529	6511	5418			491
18.9344	30.0138	7.15804	0.648726	0.374471	1.91992		18111				5238			457
18.9511	30.0138	7.15868	0.649539	0.374471	2.09595		18111				5384			492
18.9677	29.9862	7.1573	0.648726	0.374122	1.98389		18111				5473			519
18.9844	30.0138	7.15603	0.648706	0.374533	1.88403		18112				5459			484
19.0011	29.9862	7.15669	0.648938	0.375223	1.82788		18114				5432			510
19.0018			0.648146	0.374122							5425	0.401649	849	495
19.0177	30.0138	7.15645	0.649539	0.374533	1.86401		18114				5245			469
19.0344	30.0138	7.15972	0.649132	0.374533	2.06396		18113				5435			498
19.0511	30.0138	7.1576	0.648726	0.375161	1.87207		18113				5432			482
19.0677	29.9862	7.15821	0.648745	0.375574	2.01196		18113				5445			500
19.0844	29.9862	7.16052	0.649132	0.374163	1.93408		18111				5428			491
19.085			0.648726	0.375223					0.0264998	5434	5432			505
19.1011	29.9862	7.15917	0.648532	0.374122	1.83789		18113				5259			447
19.1177	29.9586	7.15581	0.649326	0.374811	1.8501		18113				5364			494
19.1344	29.9862	7.15402	0.648938	0.374811	1.646		18113				5367			495
19.1511	29.9586	7.157	0.648339	0.374543	1.948		18114				5371			490
19.1677	29.9862	7.15738	0.649132	0.374184	1.86792		18112				5333			472
19.1683			0.649927	0.375914							5364	0.106115	556	484
19.1844	29.9586	7.15515	0.649132	0.374471	2.13403		18111				5276			463
19.2011	29.9586	7.15766	0.649326	0.375501	1.78394		18113				5371			495
19.2177	29.9862	7.15771	0.648745	0.37441	1.91211		18114				5340			463
19.2344	29.9586	7.15554	0.648513	0.374492	1.85205		18113				5354			489
19.2511	29.9862	7.15796	0.647914	0.374122	1.9021		18112				5393			463
19.2516			0.647721	0.374471					0.0351232	5438	5371			471
19.2677	29.9862	7.15521	0.648532	0.374811	1.93604		18111				5279			460
19.2844	29.9862	7.15708	0.648126	0.37406	1.75806		18111				5357			478
19.3011	29.9862	7.15705	0.648126	0.37441	1.69189		18111				5371			459
19.3177	29.9586	7.15689	0.648339	0.373034	1.8999		18111				5401			482
19.3344	29.9862	7.15755	0.64774	0.374749	1.97192		18111				5370			466
19.335			0.64774	0.373783							5381	0.131059	557	487
19.3511	29.9586	7.15832	0.648107	0.375099	2.02588		18110				5262			458
19.3677	29.9862	7.15697	0.647123	0.373783	1.79395		18110				5367			472
19.3844	29.9586	7.15758	0.647953	0.374811	1.89209		18110				5374			477
19.4011	29.9862	7.15824	0.648513	0.374348	1.81201		18112				5384			466
19.4177	29.9586	7.16085	0.648126	0.374471	1.97192		18113				5372			451
19.4184			0.648532	0.374471					0.190528	6482	5398			480
19.4344	29.9862	7.15849	0.648339	0.374482	2.13794		18112				5231			453
19.4511	29.9862	7.15609	0.647528	0.373783	1.83789		18110				5411			504
19.4677	29.9862	7.15862	0.647528	0.374471	1.91992		18111				5445			493
19.4844	29.9586	7.15793	0.647933	0.374811	1.92212		18109				5445			502
19.5011	29.9586	7.15749	0.647489	0.374071	1.83008		18109				5394			487
19.5016			0.648126	0.374122							5377	0.0687732	538	473
19.5177	29.9862	7.15741	0.647721	0.373095	1.89209		18108				5282			475
19.5344	29.9862	7.15672	0.648126	0.374122	1.75195		18109				5357			461
19.5511	29.9862	7.15716	0.647933	0.374122	1.96411		18111				5354			490
19.5677	29.9862	7.15926	0.648358	0.374471	1.896		18111				5377			475
19.5844	29.9862	7.15843	0.647528	0.374122	2.05396		18110				5377			481
19.585			0.647335	0.373783					0.0411937	5462	5350			485
19.6011	29.9862	7.15719	0.64774	0.373783	1.99194		18109				5269			459
19.6177	29.9862	7.15774	0.647933	0.374184	1.70605		18109				5364			469
19.6344	29.9862	7.16003	0.647335	0.373106	1.89209		18109				5374			475
19.6511	29.9862	7.15714	0.647547	0.373434	1.802		18109				5354			475
19.6677	29.9862	7.15788	0.648126	0.373783	1.93799		18110				5388			486
19.6684			0.647953	0.374471							5360	0.372796	794	473
19.6844	29.9862	7.15672	0.647142	0.374811	2.08008		18110				5252			454
19.7011	29.9862	7.15774	0.648532	0.374533	1.81396		18108				5406			480
19.7177	29.9862	7.15675	0.647953	0.373434	2.04004		18108				5442			485
19.7344	29.9862	7.15879	0.648339	0.374935	1.87988		18108				5476			484
19.7511	29.9862	7.15534	0.646584	0.373495	1.9021		18109				5452			483
19.7516			0.646969	0.373495					0.0215604	5473	5483			485
19.7677	29.9586	7.15928	0.647547	0.373783	1.92603		18109				5282			457
19.7844	29.9586	7.1589	0.647547	0.373814	1.90796		18109				5357			478
19.8011	29.9862	7.15868	0.646757	0.373157	2.15405		18109				5347			457
19.8177	29.9862	7.15882	0.64859	0.374873	1.896		18109				5387			469
19.8344	30.0138	7.16017	0.647354	0.374533	1.9021		18109				5405			484
19.835			0.647354	0.373844							5360	0.190893	571	486
19.8511	30.0138	7.15777	0.647335	0.373783	1.89795		18109				5296			467
19.8677	30.0414	7.16	0.64776	0.373495	1.9021		18108				5364			478
19.8844	30.0138	7.15592	0.646757	0.37406	2.12988		18109				5367			466
19.9011	30.0138	7.15658	0.648532	0.373844	2.12402		18110				5367			470
19.9177	30.0138	7.1597	0.647354	0.373844	1.87207		18109				5398			502
19.9183			0.646757	0.373116					0.0468665	5505	5405			491
19.9344	30.0138	7.15647	0.647953	0.373844	1.96606		18112				5286			455
19.9511	30.0138	7.1573	0.648532	0.374873	1.96411		18111				5364			472
19.9677	30.0138	7.15661	0.647547	0.373095	1.83203		18110				5425			498
19.9844	29.9862	7.15906	0.647953	0.374471	1.88403		18110				5391			470
20.0011	29.9862	7.15694	0.647953	0.374585	1.77588		18111				5391			460
20.0016			0.647162	0.373495							5384	0.116697	557	460
20.0177	29.9862	7.15741	0.648532	0.374935	1.896		18111				5310			456
20.0344	29.9862	7.15851	0.647779	0.373619	1.75806		18110				5367			479
20.0511	29.9862	7.15909	0.64776	0.373844	2.00391		18108				5364			486
20.0677	29.9586	7.15763	0.646969	0.374184	1.96802		18109				5398			469
20.0844	29.9862	7.1573	0.647162	0.373557	2.0061		18109				5418			474
20.085			0.647972	0.374184					0.0443475	5502	5418			458
20.1011	29.9862	7.1595	0.647953	0.373896	2.05396		18111				5303			448
20.1177	29.9862	7.15755	0.646776	0.373896	1.97803		18112				5388			489
20.1344	29.9586	7.15694	0.648339	0.375275	1.89209		18113				5410			480
20.1511	29.9862	7.15774	0.647374	0.372931	1.87012		18111				5376			476
20.1677	29.9862	7.15727	0.648552	0.374646	2.25806		18110				5405			481
20.1683			0.647586	0.374245							5401	0.102752	545	482
20.1844	29.9862	7.15967	0.647972	0.374307	2.03198		18112				5316			461
20.2011	29.9586	7.15956	0.64776	0.373906	2.06812		18110				5415			478
20.2177	29.9862	7.15703	0.648358	0.374585	1.98389		18110				5388			480
20.2344	29.9862	7.15609	0.647972	0.373218	2.198		18110				5408			483
20.2511	29.9586	7.15879	0.64776	0.37287	2.10596		18112				5432			480
20.2516			0.648358	0.375316					0.052546	5538	5391			489
20.2677	29.9862	7.1581	0.647779	0.373957	1.9541		18112				5303			451
20.2844	29.9862	7.15857	0.647586	0.373957	2.05005		18111				5381			463
20.3011	29.9862	7.15824	0.647181	0.373957	2.06812		18111				5391			475
20.3177	29.9862	7.15785	0.648378	0.375275	2.03003		18110				5398			468
20.3344	29.9862	7.15634	0.647779	0.373619	2.15796		18113				5415			492
20.3351			0.646603	0.37327							5398	0.405832	823	480
20.3511	29.9862	7.15846	0.647798	0.373619	1.92993		18110				5269			427
20.3677	29.9862	7.15656	0.647972	0.375058	2.11011		18112				5428			476
20.3844	29.9862	7.15884	0.647181	0.375058	1.84204		18111				5442			496
20.4011	29.9862	7.15992	0.648378	0.374708	1.94189		18110				5486			500
20.4177	29.9586	7.15741	0.647586	0.373957	1.9541		18110				5476			508
20.4183			0.646796	0.37327					0.0305938	5524	5500			479
20.4344	29.9862	7.15884	0.648358	0.374307	1.91602		18112				5316			464
20.4511	29.9586	7.15744	0.6472	0.37327	2.04004		18112				5394			463
20.4677	29.9862	7.15989	0.647374	0.374996	1.83008		18111				5391			477
20.4844	29.9586	7.15755	0.646796	0.373957	1.86597		18112				5420			465
20.5011	29.9862	7.15758	0.646218	0.372245	2.12402		18111				5418			493
20.5017			0.645815	0.372306							5388	0.188948	561	480
20.5177	29.9862	7.15865	0.647586	0.374307	1.97412		18113				5313			446
20.5344	29.9862	7.15733	0.646796	0.372993	2.01807		18112				5381			469
20.5511	30.0138	7.15733	0.646834	0.37369	1.93799		18112				5367			471
20.5677	30.0138	7.15843	0.646218	0.37477	2		18110				5418			468
20.5844	30.0138	7.15832	0.648184	0.374369	1.9519		18111				5405			474
20.585			0.647393	0.374708					0.0465872	5538	5391			467
20.6011	30.0138	7.15714	0.646603	0.373393	2.03394		18112				5350			461
20.6177	29.9862	7.15898	0.646603	0.372644	1.92212		18112				5411			478
20.6344	30.0138	7.15964	0.64722	0.374708	1.93408		18112				5408			479
20.6511	29.9862	7.15766	0.648011	0.374019	1.85596		18112				5411			491
20.6677	29.9862	7.15876	0.647412	0.373742	1.9021		18111				5422			488
20.6683			0.646026	0.372993							5411	0.121597	551	477
20.6844	29.9862	7.1573	0.646411	0.373331	2.00391		18113				5303			447
20.7011	29.9862	7.15758	0.647798	0.373331	2.08203		18113				5347			465
20.7178	29.9586	7.157	0.647046	0.37368	1.76611		18114				5411			474
20.7344	29.9862	7.16003	0.646815	0.372993	2.04004		18113				5388			463
20.7511	29.9862	7.15769	0.64545	0.372675	1.93408		18112				5405			486
20.7516			0.646796	0.37442					0.0520646	5570	5422			494
20.7677	29.9862	7.15829	0.647008	0.374369	2.12988		18113				5316			466
20.7844	29.9586	7.15835	0.647586	0.373619	2.22607		18114				5391			481
20.8011	29.9862	7.15978	0.646796	0.37368	1.9939		18112				5422			501
20.8177	29.9862	7.15934	0.646199	0.373341	2.10596		18113				5398			476
20.8344	29.9862	7.15603	0.646815	0.372644	2.01392		18114				5411			498
20.835			0.64643	0.37368							5439	0.1777	574	493
20.8511	29.9862	7.15843	0.6472	0.373742	2.00806		18115				5354			460
20.8677	29.9862	7.15909	0.646238	0.372306	1.93408		18113				5394			478
20.8844	29.9862	7.15736	0.647239	0.374019	2.02588		18114				5405			450
20.9011	29.9862	7.15639	0.647605	0.374081	2.11792		18113				5388			461
20.9177	29.9586	7.15769	0.646238	0.373773	2.08008		18113				5415			460
20.9183			0.647798	0.373742					0.0471034	5541	5401			466
20.9344	29.9862	7.15959	0.646815	0.373331	2.052		18114				5337			454
20.9511	29.9862	7.15697	0.64545	0.373054	2.01001		18112				5411			484
20.9677	29.9862	7.15752	0.645815	0.373054	2.14795		18111				5422			454
20.9844	29.9862	7.1584	0.646815	0.373331	2.15991		18113				5428			473
21.0011	29.9862	7.15807	0.647586	0.37477	2.24609		18112				5405			500
21.0016			0.645623	0.372706							5405	0.13587	552	476
21.0177	29.9862	7.15997	0.647798	0.374019	1.96191		18113				5343			466
21.0344	30.0138	7.1613	0.646603	0.373331	2.14795		18114				5306			465
21.0511	30.0138	7.16044	0.646815	0.37368	2.18188		18113				5405			463
21.0677	30.0138	7.15694	0.64643	0.37368	1.89404		18112				5425			491
21.0844	30.0138	7.16041	0.645834	0.372767	1.98999		18112				5408			469
21.085			0.646815	0.374081					0.0516559	5556	5374			484
21.1011	30.0138	7.16052	0.647412	0.373393	1.93604		18113				5347			464
21.1177	29.9862	7.16074	0.647008	0.373393	2.11206		18112				5415			470
21.1344	30.0138	7.15854	0.645239	0.372706	1.94604		18111				5425			463
21.1511	29.9862	7.15826	0.645815	0.372931	2.06006		18113				5439			464
21.1677	29.9862	7.16044	0.645623	0.372706	2.12598		18114				5411			476
21.1683			0.646622	0.373393							5432	0.107209	541	476
21.1844	29.9862	7.15736	0.64722	0.374081	2.31812		18113				5340			448
21.2011	29.9862	7.16006	0.646603	0.373393	1.96606		18112				5418			478
21.2177	29.9862	7.15791	0.646642	0.373393	2.07007		18112				5432			480
21.2344	29.9586	7.1581	0.646238	0.372655	2		18113				5405			470
21.2511	29.9586	7.15981	0.646815	0.373393	1.91797		18113				5432			480
21.2516			0.64643	0.373793					0.0435722	5554	5459			481
21.2677	29.931	7.15884	0.646026	0.372429	2.01196		18113				5333			476
21.2844	29.9586	7.16069	0.64722	0.373742	2.08398		18112				5391			445
21.3011	29.9862	7.15959	0.646834	0.373793	1.81396		18113				5391			450
21.3177	29.9862	7.15771	0.646045	0.372767	1.77588		18111				5432			449
21.3344	29.9862	7.16094	0.646449	0.373454	1.72192		18113				5422			474
21.335			0.646642	0.373116							5425	0.181172	563	476
21.3511	29.9586	7.16088	0.646834	0.374153	1.89209		18113				5343			446
21.3677	29.9862	7.15813	0.646873	0.372706	1.83398		18113				5425			479
21.3844	29.9862	7.15796	0.646642	0.373855	1.85205		18112				5425			460
21.4011	29.9862	7.15948	0.645872	0.373106	1.55396		18113				5418			440
21.4177	29.9586	7.15815	0.646238	0.373106	1.80591		18111				5425			473
21.4183			0.645834	0.372429					0.0477816	5567	5445			468
21.4344	29.9862	7.15725	0.646622	0.373393	2.0979		18113				5350			445
21.4511	29.9586	7.1568	0.644874	0.37202	1.71606		18112				5415			457
21.4677	29.9862	7.15876	0.645853	0.372429	1.97607		18111				5405			469
21.4844	29.9862	7.157	0.644874	0.372081	1.65796		18111				5428			456
21.5011	30.0138	7.15628	0.646449	0.373106	1.70605		18112				5432			455
21.5016			0.64722	0.372767							5418	0.180272	588	473
21.5177	30.0138	7.15884	0.646449	0.373054	1.80005		18110				5350			462
21.5344	30.0138	7.16116	0.646238	0.373454	1.78198		18111				5394			483
21.5511	30.0138	7.15893	0.646238	0.372767	1.72607		18112				5439			492
21.5677	30.0138	7.15934	0.64722	0.373126	1.91211		18111				5435			473
21.5844	29.9862	7.15653	0.645853	0.372092	1.63599		18112				5435			462
21.585			0.646449	0.373106					0.0536255	5613	5456			485
21.6011	29.9862	7.15766	0.645661	0.372429	1.85791		18111				5333			472
21.6177	29.9862	7.15821	0.646045	0.373454	1.89209		18112				5408			475
21.6344	29.9862	7.15887	0.64545	0.372368	1.69604		18112				5428			473
21.6511	29.9862	7.15815	0.64545	0.373454	1.96411		18113				5442			477
21.6677	29.9586	7.15675	0.644319	0.371683	1.54395		18112				5428			454
21.6683			0.64545	0.37202							5422	0.15009	553	470
21.6844	29.9586	7.15906	0.64545	0.373106	1.81396		18114				5337			452
21.7011	29.9586	7.15904	0.646238	0.372767	1.78809		18113				5445			479
21.7177	29.9586	7.15758	0.645661	0.373106	1.604		18113				5418			468
21.7344	29.9862	7.15747	0.645488	0.373106	1.78198		18113				5422			465
21.7511	29.9586	7.1597	0.646257	0.373454	1.68188		18112				5452			463
21.7516			0.645661	0.372829					0.0642055	5607	5456			485
21.7677	29.9862	7.15843	0.64545	0.373454	1.62988		18112				5327			465
21.7844	29.9862	7.15882	0.646257	0.373106	1.80811		18115				5404			487
21.8011	29.9862	7.15645	0.644663	0.372081	1.58789		18114				5418			470
21.8177	29.9862	7.15788	0.645066	0.372081	1.7439		18114				5438			491
21.8344	30.0138	7.15937	0.645469	0.372767	1.67407		18114				5442			460
21.835			0.646661	0.373106							5428	0.16263	578	471
21.8511	29.9862	7.15821	0.645853	0.372081	1.73999		18113				5343			452
21.8677	30.0138	7.15799	0.645853	0.371335	1.75806		18114				5405			447
21.8844	30.0138	7.16017	0.644874	0.371795	1.78589		18112				5442			486
21.9011	29.9862	7.15849	0.645239	0.373454	1.76392		18112				5411			483
21.9177	29.9862	7.15818	0.646642	0.373793	1.69189		18112				5405			472
21.9183			0.64545	0.372429					0.0527449	5574	5445			473
21.9344	29.9862	7.15937	0.644683	0.372429	1.59399		18113				5350			457
21.9511	29.9862	7.15854	0.645661	0.372429	1.66211		18113				5415			492
21.9677	29.9586	7.15964	0.645661	0.372767	1.64795		18112				5432			471
21.9844	29.9586	7.15749	0.645853	0.371744	1.32788		18114				5439			459
22.0011	29.9586	7.15771	0.645853	0.373167	1.698		18115				5432			469
22.0016			0.645661	0.372429							5462	0.197158	563	479
22.0177	29.9586	7.15854	0.644893	0.371795	1.87012		18114				5357			453
22.0344	29.9586	7.15917	0.645277	0.372143	1.74609		18114				5411			475
22.0511	29.9862	7.15868	0.644683	0.371744	1.73389		18113				5405			498
22.0677	29.9862	7.15846	0.64545	0.372726	1.85205		18112				5418			442
22.0844	29.9862	7.15915	0.645085	0.373454	1.78003		18113				5428			466
22.085			0.645661	0.372081					0.0594431	5602	5459			468
22.1011	29.9862	7.15928	0.646065	0.372767	1.76001		18114				5340			451
22.1177	30.0138	7.16069	0.646045	0.372829	1.86011		18115				5422			462
22.1344	29.9862	7.15984	0.644683	0.372143	1.9519		18114				5449			468
22.1511	30.0138	7.16096	0.644893	0.371172	1.88599		18113				5462			487
22.1677	30.0414	7.15989	0.64568	0.372829	1.87012		18113				5462			476
22.1683			0.645872	0.373167							5445	0.158273	556	478
22.1844	30.0138	7.15901	0.646065	0.373516	1.84204		18114				5384			463
22.2011	29.9862	7.15942	0.644874	0.372481	1.94604		18113				5442			462
22.2177	29.9862	7.1605	0.645258	0.372829	1.89209		18113				5439			484
22.2344	29.9862	7.15766	0.644683	0.371744	1.77002		18114				5452			482
22.2511	29.9586	7.15887	0.644893	0.372143	2.03394		18112				5408			462
22.2516			0.646238	0.373855					0.0537941	5614	5428			494
22.2677	29.9862	7.1608	0.644683	0.372204	1.74609		18113				5381			441
22.2844	29.9586	7.1584	0.645085	0.372481	1.58203		18114				5432			456
22.3011	29.9586	7.15937	0.645104	0.372829	1.79004		18114				5442			485
22.3177	29.9862	7.16006	0.644702	0.371795	1.73389		18115				5418			476
22.3344	29.9862	7.15984	0.645296	0.372143	1.92993		18115				5439			492
22.335			0.645066	0.372767							5456	0.211538	572	461
22.3511	29.9862	7.15835	0.645066	0.372829	1.55005		18115				5350			457
22.3677	29.9862	7.15791	0.645469	0.373167	1.61206		18112				5425			465
22.3844	29.9862	7.15915	0.64474	0.372481	1.88403		18113				5432			471
22.4011	29.9862	7.15771	0.644683	0.372829	1.82397		18113				5442			460
22.4177	30.0138	7.15782	0.645085	0.372481	1.9541		18113				5449			458
22.4183			0.645661	0.373516					0.0437511	5577	5456			469
22.4344	30.0138	7.16085	0.644702	0.372481	1.68994		18112				5381			457
22.4511	30.0138	7.15777	0.645277	0.373229	1.70605		18113				5422			472
22.4677	30.0138	7.15956	0.644702	0.371458	2.02002		18113				5449			475
22.4844	30.0138	7.15849	0.646084	0.373167	1.72607		18113				5451			481
22.5011	29.9862	7.15882	0.646065	0.373578	1.57007		18111				5425			482
22.5016			0.644683	0.371846							5442	0.199662	591	471
22.5177	29.9862	7.1581	0.645872	0.373229	1.84399		18112				5347			442
22.5344	29.9862	7.15865	0.644702	0.371856	1.70801		18113				5418			437
22.5511	29.9862	7.15835	0.644893	0.372143	1.68994		18114				5445			488
22.5677	29.9586	7.15928	0.645488	0.37289	1.81592		18115				5459			479
22.5844	29.9862	7.15882	0.644702	0.372204	1.74194		18114				5438			476
22.585			0.645085	0.372542					0.0518098	5636	5439			468
22.6011	29.9586	7.16028	0.644913	0.372204	1.76196		18116				5357			466
22.6177	29.9586	7.15763	0.645296	0.37289	1.40405		18113				5442			476
22.6344	29.9586	7.15862	0.643917	0.37289	1.896		18114				5435			469
22.6511	29.9862	7.15934	0.644893	0.372542	1.58594		18115				5445			470
22.6678	29.9862	7.1584	0.64451	0.371744	1.88403		18115				5466			449
22.6683			0.644089	0.372204							5452	0.151899	553	500
22.6844	29.9862	7.16143	0.645124	0.371795	1.84204		18114				5357			454
22.7011	29.9862	7.16152	0.644491	0.371856	1.86792		18114				5452			452
22.7177	30.0138	7.16096	0.645296	0.372829	1.77393		18115				5473			474
22.7344	29.9862	7.15972	0.6443	0.371744	1.79199		18113				5432			474
22.7511	29.9862	7.15945	0.644319	0.372542	1.97803		18112				5445			403
22.7516			0.644702	0.372204					0.0554562	5590	5432			455
22.7677	29.9862	7.15749	0.644683	0.371805	1.98389		18114				5384			455
22.7844	29.9862	7.15862	0.64428	0.37289	1.82007		18114				5411			480
22.8011	29.9862	7.16061	0.644893	0.371795	1.62402		18115				5449			467
22.8177	29.9862	7.15755	0.64451	0.371121	1.73804		18112				5452			463
22.8344	29.9586	7.15928	0.645085	0.372542	1.51196		18113				5483			467
22.835			0.645488	0.37289							5469	0.121646	559	473
22.8511	29.9586	7.15956	0.643534	0.371856	1.91797		18113				5360			444
22.8677	29.9586	7.15716	0.645296	0.372542	1.79395		18113				5439			467
22.8844	29.9586	7.15975	0.644108	0.372143	1.97192		18114				5449			482
22.9011	29.9586	7.1597	0.645296	0.372542	1.52197		18114				5439			466
22.9177	29.9862	7.1605	0.644319	0.371519	1.92407		18113				5449			466
22.9183			0.643917	0.371856					0.0609389	5645	5422			474
22.9344	29.9862	7.15917	0.644319	0.371856	1.81201		18114				5398			446
22.9511	29.9862	7.15873	0.643343	0.371856	1.6499		18114				5425			475
22.9677	29.9862	7.15959	0.644721	0.372542	1.698		18114				5459			471
22.9844	30.0138	7.16138	0.644319	0.372204	1.92798		18113				5432			448
23.0011	30.0138	7.15895	0.644127	0.371172	1.854		18114				5439			457
23.0016			0.644127	0.370835							5473	0.197655	597	476
23.0177	29.9862	7.15989	0.644338	0.371795	1.77588		18113				5371			466
23.0344	30.0138	7.16017	0.6443	0.371856	1.65601		18115				5435			467
23.0511	29.9862	7.15956	0.645296	0.372542	1.52197		18112				5462			457
23.0678	29.9862	7.1578	0.644319	0.372143	1.75195		18115				5442			454
23.0844	30.0138	7.16127	0.643725	0.371458	1.73804		18115				5451			460
23.085			0.645296	0.371795					0.0616038	5649	5442			475
23.1011	29.9862	7.15763	0.644893	0.371519	1.7439		18116				5371			457
23.1177	29.9586	7.15873	0.643917	0.371867	1.86792		18116				5432			491
23.1344	29.9586	7.15901	0.643534	0.371519	1.80811		18115				5442			482
23.1511	29.9586	7.15959	0.643917	0.371121	1.93408		18115				5456			490
23.1677	29.9862	7.1586	0.645488	0.372204	1.62598		18115				5408			470
23.1683			0.644702	0.371867							5459	0.202726	587	478
23.1844	29.9586	7.15857	0.643725	0.372481	1.7981		18115				5357			466
23.2011	29.9862	7.1605	0.644127	0.372481	1.69604		18116				5425			476
23.2177	29.9862	7.1586	0.643917	0.371519	1.7561		18116				5462			472
23.2344	29.9862	7.1608	0.643534	0.371458	1.72803		18116				5452			461
23.2511	29.9862	7.15837	0.6443	0.371458	1.86206		18114				5456			459
23.2516			0.643515	0.371172					0.0591589	5612	5435			457
23.2677	30.0138	7.15785	0.644146	0.372143	1.71802		18116				5357			471
23.2844	30.0138	7.15937	0.644721	0.372204	1.88989		18116				5410			474
23.3011	30.0138	7.16141	0.643534	0.370835	1.78198		18116				5425			473
23.3177	30.0138	7.1624	0.6443	0.371918	1.68604		18114				5452			458
23.3344	29.9862	7.15912	0.643917	0.37158	1.88794		18114				5459			471
23.335			0.644702	0.372542							5476	0.12758	533	475
23.3511	29.9862	7.15901	0.643745	0.372214	1.62012		18114				5377			456
23.3677	29.9862	7.15937	0.643534	0.370835	1.81812		18116				5452			463
23.3844	29.9862	7.16171	0.643706	0.371856	1.68408		18116				5401			466
23.4011	29.9862	7.15912	0.643917	0.371856	1.89209		18116				5424			483
23.4177	29.9586	7.15909	0.643936	0.371856	1.68604		18117				5435			455
23.4183			0.643764	0.371519					0.0632889	5625	5442			460
23.4344	29.9586	7.16083	0.643917	0.371856	1.91602		18116				5354			436
23.4511	29.9586	7.16088	0.643515	0.371856	1.41797		18116				5425			466
23.4677	29.9586	7.15884	0.642942	0.371856	1.8479		18115				5435			470
23.4844	29.9586	7.15719	0.644146	0.372603	1.57007		18116				5439			470
23.5011	29.9862	7.15769	0.643706	0.371233	1.61401		18115				5469			452
23.5016			0.643917	0.371172							5452	0.163732	568	473
23.5177	29.9586	7.15978	0.644127	0.372204	1.83203		18116				5364			451
23.5344	29.9862	7.15887	0.6443	0.372204	1.87402		18117				5452			475
23.5511	29.9862	7.16028	0.643917	0.372143	1.99805		18116				5449			454
23.5677	30.0138	7.15725	0.643343	0.371458	1.92603		18116				5398			453
23.5844	30.0138	7.15796	0.643917	0.371795	1.88599		18115				5415			450
23.585			0.643917	0.371458					0.0507298	5618	5445			458
23.6011	30.0138	7.16264	0.644127	0.372143	1.78394		18116				5360			436
23.6177	30.0138	7.16039	0.643725	0.371795	1.93799		18117				5425			447
23.6344	30.0138	7.15934	0.643725	0.371856	1.85791		18116				5428			465
23.6511	30.0138	7.15826	0.643706	0.371856	1.97412		18115				5449			453
23.6677	30.0138	7.15961	0.642751	0.371918	1.72607		18116				5398			482
23.6683			0.643745	0.371172							5486	0.164234	548	459
23.6844	29.9862	7.15915	0.643936	0.371979	1.88989		18115				5360			465
23.7011	29.9586	7.16168	0.644127	0.372214	1.80591		18116				5408			456
23.7177	29.9862	7.15956	0.643534	0.371856	1.70605		18116				5449			459
23.7344	29.9586	7.15972	0.642751	0.371519	1.86401		18115				5439			462
23.7511	29.9586	7.15793	0.643745	0.371458	1.91992		18116				5452			469
23.7517			0.642561	0.371519					0.061119	5612	5445			477
23.7677	29.9586	7.15912	0.643534	0.371856	1.802		18117				5340			464
23.7844	29.9586	7.16096	0.643706	0.372143	1.82202		18117				5405			460
23.8011	29.9586	7.15994	0.643917	0.37106	1.7981		18117				5415			476
23.8177	29.9862	7.1608	0.6443	0.372143	1.66797		18115				5439			454
23.8344	29.9862	7.15981	0.6443	0.372491	1.96802		18115				5418			456
23.835			0.643305	0.371121							5415	0.195841	577	476
23.8511	29.9862	7.16063	0.643324	0.370713	1.82593		18116				5347			439
23.8677	30.0138	7.15909	0.643898	0.371397	1.83203		18117				5394			481
23.8844	30.0138	7.15879	0.642923	0.371754	1.80591		18117				5394			451
23.9011	30.0138	7.15909	0.642542	0.370998	1.91211		18117				5428			469
23.9177	30.0138	7.15953	0.642332	0.371407	1.79199		18118				5418			489
23.9183			0.643114	0.370998					0.0561316	5594	5452			473
23.9344	30.0138	7.1627	0.642542	0.371397	1.67798		18118				5330			441
23.9511	30.0138	7.15904	0.64428	0.371335	1.94995		18116				5425			473
23.9677	30.0138	7.16176	0.643114	0.370713	1.8999		18117				5425			459
23.9844	29.9586	7.16047	0.642503	0.370774	1.67993		18117				5432			447
24																0	0
24																100	25
24.0012	29.9862	7.15796	0.642904	0.371744	1.93188		18117				6253			647
24.0018			0.643917	0.37202							6331	0.0773406	737	654
24.0177	30.0138	7.15948	0.641342	0.370254	6.23804		18117				7170			771
24.0344	29.9862	7.16747	0.641114	0.369572	16.8701		18122				6820			700
24.0511	29.9862	7.17587	0.639747	0.366794	28.636		18137				6450			642
24.0677	29.9586	7.1832	0.640146	0.367472	41.6399		18159				6196			575
24.0844	29.9586	7.19055	0.640525	0.368769	54.6079		18188				5978			563
24.085			0.639747	0.367472					0.101934	6514	5968			568
24.1011	29.9586	7.20044	0.641304	0.368708	66.3159		18217				5775			529
24.1177	29.9586	7.20598	0.641095	0.368708	77.1699		18253				5595			491
24.1344	29.9586	7.21713	0.640297	0.369115	85.7959		18292				5486			496
24.1511	29.9862	7.21956	0.640905	0.368769	93.49		18328				5340			486
24.1677	29.9862	7.22601	0.641875	0.369389	100.108		18366				5238			489
24.1683			0.641285	0.36809							5238	0.253968	630	462
24.1844	29.9862	7.23667	0.640525	0.368769	106.116		18406				5228			488
24.2011	29.9862	7.23851	0.641285	0.368374	111.362		18444				5133			452
24.2177	29.9862	7.24284	0.641875	0.369735	114.924		18480				5065			438
24.2344	29.9862	7.24592	0.642256	0.370132	118.924		18515				5011			461
24.2511	29.9862	7.2484	0.642637	0.370417	121.546		18549				5041			460
24.2517			0.642446	0.370417					0.137822	5674	5096			445
24.2677	29.9862	7.25411	0.643248	0.370132	124.758		18582				5038			449
24.2844	29.9862	7.25926	0.642847	0.370101	127.714		18614				5062			451
24.3011	29.9862	7.26391	0.643229	0.370815	131.13		18643				5065			426
24.3177	30.0138	7.2697	0.642446	0.370132	134.518		18674				5062			439
24.3344	30.0138	7.27154	0.643248	0.370132	136.828		18707				5087			428
24.335			0.642256	0.369389							5133	0.256536	612	441
24.3511	30.0138	7.27774	0.64342	0.370132	139.218		18736				5085			451
24.3677	29.9862	7.28036	0.642637	0.370478	142.21		18765				5072			442
24.3844	29.9862	7.28342	0.643439	0.369796	144.542		18792				5062			448
24.4011	30.0138	7.28623	0.64384	0.369796	145.408		18819				5092			434
24.4177	30.0138	7.29011	0.64363	0.370193	147.064		18843				5079			443
24.4183			0.644625	0.370539					0.153372	5842	5085			440
24.4344	30.0138	7.29127	0.645411	0.371192	148.488		18867				5068			435
24.4511	29.9862	7.29581	0.644051	0.370132	150.018		18888				5055			445
24.4677	30.0138	7.30055	0.644051	0.370835	150.634		18909				5147			447
24.4844	30.0138	7.29826	0.644625	0.371897	151.482		18928				5058			436
24.5011	30.0138	7.29989	0.645411	0.371162	152.64		18944				5133			438
24.5017			0.645392	0.37156							5084	0.346626	652	462
24.5177	30.0138	7.30438	0.645181	0.370754	153.994		18963				5089			449
24.5344	30.0414	7.30518	0.645392	0.371499	154.662		18979				5116			424
24.5511	30.0138	7.30669	0.64522	0.370876	154.838		18993				5109			442
24.5677	30.0414	7.30664	0.645181	0.3711	155.186		19006				5055			446
24.5844	30.0414	7.31022	0.645776	0.371468	155.886		19019				5109			452
24.585			0.645988	0.370754					0.142636	5819	5119			432
24.6011	30.0414	7.31102	0.647374	0.372122	156.512		19030				5116			452
24.6177	30.0414	7.31141	0.645988	0.3711	156.814		19042				5082			452
24.6344	30.0414	7.31237	0.646565	0.3711	156.68		19053				5118			448
24.6511	30.069	7.31342	0.646565	0.3711	156.812		19060				5082			436
24.6677	30.069	7.31267	0.647547	0.371785	156.658		19068				5130			442
24.6683			0.647239	0.371437							5157	0.250825	606	444
24.6844	30.0414	7.31355	0.64776	0.372501	157.204		19075				5113			454
24.7011	30.069	7.31501	0.648165	0.372122	157.03		19081				5106			450
24.7177	30.069	7.31584	0.647567	0.372092	156.612		19089				5096			442
24.7344	30.069	7.3151	0.647354	0.371499	157.65		19095				5147			429
24.7511	30.0966	7.31692	0.64776	0.372184	157.948		19100				5109			434
24.7517			0.648958	0.372532					0.161388	5936	5123			438
24.7677	30.069	7.3173	0.649539	0.371785	158.726		19105				5092			457
24.7844	30.0966	7.31785	0.648532	0.37247	158.894		19112				5092			445
24.8011	30.0966	7.31667	0.648745	0.371785	158.326		19114				5140			441
24.8177	30.0966	7.31898	0.648938	0.371785	158.53		19120				5096			416
24.8344	30.0966	7.31871	0.649326	0.372184	158.968		19124				5089			444
24.835			0.649927	0.37247							5143	0.325653	651	434
24.8511	30.1241	7.32077	0.649326	0.372122	159.708		19127				5130			446
24.8677	30.0966	7.32375	0.65014	0.372532	158.66		19129				5123			435
24.8844	30.1241	7.32096	0.650528	0.372808	158.778		19133				5099			427
24.9011	30.1241	7.32127	0.650159	0.37247	158.768		19133				5106			447
24.9177	30.1241	7.32168	0.651131	0.373218	158.66		19137				5109			440
24.9183			0.650936	0.37287					0.163984	5903	5065			428
24.9344	30.1241	7.32446	0.650528	0.37287	159.182		19139				5140			444
24.9511	30.1517	7.32292	0.651325	0.373157	158.912		19141				5106			432
24.9677	30.1517	7.32424	0.65152	0.373844	158.558		19143				5153			451
24.9844	30.1241	7.32427	0.652104	0.373095	158.866		19145				5085			435
25.0011	30.1517	7.3257	0.652124	0.373495	158.104		19146				5106			462
25.0017			0.652924	0.373844							5065	0.324921	634	453
25.0177	30.1241	7.32595	0.653236	0.373844	159.708		19151				5092			439
25.0344	30.1241	7.32832	0.653119	0.373844	159.088		19152				5160			446
25.0511	30.1241	7.32614	0.652124	0.373157	158.704		19154				5092			449
25.0677	30.1241	7.32719	0.654117	0.374585	159.808		19156				5113			430
25.0844	30.1241	7.32945	0.654117	0.373844	159.508		19158				5116			428
25.085			0.653921	0.373844					0.150009	5873	5150			454
25.1011	30.1241	7.32826	0.654313	0.375223	160.314		19157				5102			444
25.1177	30.1241	7.33077	0.6531	0.373844	160.106		19161				5058			424
25.1344	30.1241	7.33041	0.654313	0.374122	160.342		19162				5082			450
25.1511	30.1241	7.33347	0.655117	0.374811	159.866		19165				5106			452
25.1678	30.0966	7.33165	0.656139	0.375233	159.738		19164				5104			460
25.1684			0.655922	0.375223							5157	0.324534	644	442
25.1844	30.0966	7.33532	0.655333	0.374873	160.58		19167				5126			446
25.2011	30.0966	7.33278	0.655922	0.374873	159.718		19170				5113			432
25.2177	30.069	7.33427	0.656178	0.374873	160.244		19170				5090			435
25.2344	30.0966	7.33165	0.656532	0.376193	160.496		19173				5089			433
25.2511	30.0966	7.33421	0.657735	0.375223	160.322		19173				5096			430
25.2517			0.658348	0.375914					0.162712	5943	5102			449
25.2677	30.0966	7.33284	0.65734	0.375563	160.594		19174				5100			451
25.2844	30.0966	7.33813	0.65815	0.376658	160.932		19178				5102			436
25.3011	30.1241	7.33697	0.658546	0.375914	160.366		19178				5122			448
25.3177	30.0966	7.33609	0.658546	0.376255	159.894		19180				5089			453
25.3344	30.1241	7.3357	0.658961	0.376255	159.894		19179				5092			450
25.335			0.659358	0.376255							5109	0.266771	641	451
25.3511	30.0966	7.3397	0.660191	0.376947	159.954		19181				5085			443
25.3677	30.0966	7.33837	0.660191	0.376658	160.648		19183				5072			448
25.3844	30.0966	7.33871	0.660787	0.377351	160.162		19183				5082			444
25.4011	30.0966	7.3376	0.661404	0.377289	158.896		19182				5058			424
25.4177	30.0966	7.33895	0.661603	0.377641	159.934		19184				5058			441
25.4183			0.661803	0.377641					0.149315	5840	5092			448
25.4344	30.069	7.3397	0.662022	0.377983	160.44		19185				5099			449
25.4511	30.069	7.34179	0.662421	0.378626	160.506		19187				5119			450
25.4677	30.069	7.34289	0.66364	0.379375	160.542		19188				5085			448
25.4844	30.069	7.34105	0.66302	0.378398	160.238		19189				5079			447
25.5011	30.069	7.33989	0.6637	0.379375	160.468		19192				5065			433
25.5017			0.66364	0.378678							5109	0.277691	641	446
25.5177	30.069	7.34267	0.664462	0.379375	161.71		19191				5065			446
25.5344	30.069	7.34402	0.665084	0.379375	161.128		19193				5096			441
25.5511	30.0966	7.34523	0.665506	0.380072	160.89		19194				5072			430
25.5677	30.069	7.34331	0.666533	0.380427	160.032		19197				5068			426
25.5844	30.069	7.34518	0.666936	0.381126	160.09		19197				5106			446
25.585			0.667158	0.380771					0.145952	5817	5123			439
25.6011	30.0966	7.34617	0.667158	0.381126	161.28		19198				5092			449
25.6177	30.0966	7.34601	0.667966	0.380771	161.492		19201				5133			459
25.6344	30.069	7.34997	0.667764	0.381063	160.772		19201				5072			452
25.6511	30.069	7.34733	0.668795	0.380781	160.942		19201				5118			437
25.6677	30.069	7.34909	0.669627	0.382172	160.766		19203				5075			446
25.6683			0.669424	0.381408							5109	0.285486	627	440
25.6844	30.069	7.34884	0.669627	0.382528	161.756		19205				5058			451
25.7011	30.069	7.34953	0.670887	0.382109	161.534		19206				5065			454
25.7177	30.069	7.35149	0.67046	0.382528	161.23		19208				5136			473
25.7344	30.0966	7.35276	0.671722	0.382811	161.928		19207				5055			446
25.7511	30.069	7.3532	0.672335	0.383514	161.794		19211				5089			443
25.7517			0.671722	0.382937					0.150512	5860	5123			457
25.7677	30.0414	7.35196	0.671926	0.38364	161.704		19210				5116			455
25.7844	30.069	7.35358	0.673398	0.383577	162.326		19211				5068			431
25.8011	30.0414	7.35383	0.674238	0.384344	161.768		19212				5062			458
25.8177	30.0414	7.35457	0.674464	0.385398	161.09		19214				5082			453
25.8344	30.0414	7.35446	0.674854	0.384692	161.608		19215				5136			455
25.835			0.674649	0.384344							5140	0.282092	631	437
25.8511	30.0414	7.35636	0.675059	0.385335	162.386		19218				5082			465
25.8677	30.0414	7.35871	0.675697	0.386105	162.376		19220				5048			438
25.8844	30.0414	7.3576	0.676975	0.385757	161.884		19221				5089			464
25.9011	30.0414	7.35713	0.677388	0.386105	162.212		19222				5085			443
25.9177	30.0414	7.3565	0.677388	0.385757	162.238		19224				5048			444
25.9183			0.677822	0.386105					0.152218	5860	5079			427
25.9344	30.069	7.3584	0.678029	0.387163	163.24		19226				5075			442
25.9511	30.069	7.35964	0.67865	0.38729	162.694		19227				5099			445
25.9677	30.069	7.35928	0.681206	0.387937	162.478		19229				5041			442
25.9844	30.0414	7.3611	0.681415	0.388298	162.028		19230				5072			467
26.0011	30.0414	7.3603	0.680998	0.388648	162.792		19231				5075			455
26.0017			0.680998	0.387937							5097	0.325688	654	453
26.0177	30.0414	7.3632	0.68271	0.388309	164.052		19231				5055			447
26.0344	30.0414	7.36298	0.683128	0.390075	163.8		19235				5106			451
26.0511	30.0414	7.3635	0.683338	0.389659	163.546		19237				5143			443
26.0677	30.0414	7.36253	0.684198	0.390075	163.236		19238				5077			446
26.0844	30.0414	7.36242	0.68487	0.390374	163.238		19238				5113			434
26.085			0.684639	0.390011					0.150238	5884	5109			452
26.1011	30.0414	7.36545	0.685501	0.391089	164.674		19242				5072			444
26.1177	30.069	7.36259	0.685711	0.39079	164.456		19243				5079			441
26.1344	30.0414	7.36714	0.686576	0.391025	164.084		19243				5136			446
26.1511	30.0414	7.36747	0.687653	0.391442	164.22		19245				5062			442
26.1677	30.069	7.36658	0.688098	0.392524	163.772		19248				5075			463
26.1683			0.688967	0.392524							5116	0.291536	638	460
26.1844	30.069	7.36678	0.689179	0.393243	165.222		19248				5035			459
26.2011	30.0414	7.3681	0.690476	0.393243	164.186		19251				5075			433
26.2177	30.0414	7.37113	0.690263	0.393178	164.014		19252				5126			428
26.2344	30.0414	7.37019	0.691137	0.393629	163.85		19254				5075			424
26.2511	30.0138	7.37088	0.690924	0.393662	163.838		19255				5068			449
26.2517			0.690711	0.392878					0.158855	5867	5106			447
26.2677	30.0138	7.3757	0.691799	0.393952	164.51		19258				5108			449
26.2844	30.0138	7.37328	0.69244	0.393597	164.576		19257				5092			465
26.3011	30.0138	7.37154	0.692675	0.39504	164.764		19259				5089			425
26.3177	30.0138	7.37419	0.694219	0.395407	164.432		19260				5085			451
26.3344	30.0138	7.3714	0.694649	0.39504	163.516		19260				5099			446
26.335			0.695294	0.39612							5123	0.279621	633	455
26.3511	30.0138	7.37449	0.695531	0.39612	165.346		19261				5123			447
26.3677	30.0414	7.37253	0.695962	0.395763	165.132		19265				5133			457
26.3844	30.0138	7.37421	0.697063	0.396856	165.538		19266				5065			460
26.4011	30.0414	7.3776	0.697518	0.397148	165.162		19268				5113			458
26.4177	30.0138	7.3757	0.698167	0.397517	164.442		19268				5126			457
26.4183			0.697518	0.396845					0.148369	5857	5126			461
26.4344	30.0414	7.37523	0.697301	0.396488	165.41		19269				5072			452
26.4511	30.0414	7.37658	0.699731	0.398298	166.006		19271				5096			458
26.4677	30.0138	7.37785	0.699296	0.397517	166.124		19274				5072			445
26.4844	30.0138	7.38044	0.700406	0.398668	164.654		19273				5150			474
26.5011	30.0138	7.3795	0.701737	0.399702	164.99		19274				5119			449
26.5017			0.70154	0.399702							5162	0.309231	650	458
26.5177	30.0138	7.37722	0.701977	0.399397	166.138		19276				5062			442
26.5344	30.0138	7.37895	0.702874	0.400128	166.6		19277				5140			487
26.5511	30.0138	7.37862	0.700841	0.399038	167.564		19277				5052			473
26.5677	29.9862	7.38011	0.699513	0.398298	169.388		19280				5065			461
26.5844	29.9586	7.37785	0.696092	0.395698	172.484		19282				5072			472
26.585			0.696631	0.396488					0.146211	5793	5072			437
26.6011	29.9034	7.38146	0.694606	0.395698	175.526		19284				5089			459
26.6177	29.9034	7.37802	0.692675	0.394673	177.382		19288				5041			462
26.6344	29.8483	7.37603	0.690114	0.393296	178.898		19294				5052			436
26.6511	29.8207	7.3749	0.68723	0.392459	179.698		19298				4994			457
26.6677	29.8207	7.37455	0.68529	0.390427	180.506		19304				4984			431
26.6683			0.684849	0.389659							5014	0.246256	601	440
26.6844	29.7931	7.37587	0.682919	0.390374	181.122		19307				4950			448
26.7011	29.7655	7.37019	0.680353	0.387937	182.24		19314				4939			443
26.7177	29.7655	7.36983	0.67865	0.387937	182.318		19319				4994			454
26.7344	29.7655	7.3708	0.675491	0.38581	181.868		19324				4939			453
26.7511	29.7655	7.36727	0.67213	0.383346	182.088		19327				4929			451
26.7517			0.673173	0.384692					0.16461	5753	4984			434
26.7677	29.7379	7.37179	0.670887	0.383346	183.43		19333				4951			450
26.7844	29.7379	7.36466	0.669018	0.382297	183.462		19338				4949			449
26.8011	29.7379	7.36405	0.666331	0.380197	184.158		19342				4946			437
26.8177	29.7379	7.36391	0.66366	0.379437	183.4		19345				4912			445
26.8344	29.7379	7.36019	0.66304	0.379094	181.026		19349				4936			427
26.835			0.664261	0.380135							4953	0.279553	626	460
26.8511	29.7655	7.36438	0.664482	0.379375	179.358		19350				4956			449
26.8677	29.7655	7.36105	0.664061	0.379094	176.886		19350				4882			444
26.8844	29.8207	7.35862	0.665305	0.379791	173.496		19349				4970			439
26.9011	29.8483	7.35716	0.665305	0.380834	172.934		19346				4899			438
26.9177	29.8483	7.35664	0.666734	0.381534	171.402		19343				4889			435
26.9183			0.666956	0.381178					0.155489	5666	4912			439
26.9344	29.9034	7.36284	0.666936	0.381126	170.984		19340				4950			385
26.9511	29.931	7.35579	0.668188	0.381241	169.786		19338				4899			444
26.9677	29.931	7.35887	0.667966	0.382235	169.186		19335				4909			415
26.9844	29.9586	7.35559	0.668391	0.382172	167.25		19333				4950			448
27.0011	29.9862	7.35584	0.669079	0.382297	167.568		19329				4916			456
27.0017			0.669464	0.382937							4939	0.309295	624	430
27.0177	29.9862	7.35912	0.670053	0.38364	166.838		19326				4928			462
27.0344	29.9862	7.35818	0.671926	0.384692	167.206		19322				4912			445
27.0511	30.0138	7.35647	0.671722	0.383934	165.574		19322				4961			466
27.0677	29.9862	7.35634	0.672559	0.383987	165.342		19319				4929			438
27.0844	30.0138	7.35895	0.672927	0.383987	165.086		19314				4937			448
27.085			0.672559	0.384281					0.152536	5697	4960			414
27.1011	30.0138	7.35915	0.674669	0.385757	165.776		19315				4953			459
27.1177	30.0138	7.35813	0.674854	0.385693	166.05		19312				4916			457
27.1344	30.0414	7.35755	0.675059	0.386401	165.808		19313				4919			433
27.1511	30.0138	7.36094	0.675491	0.38675	164.796		19311				4956			435
27.1677	30.0414	7.35865	0.675491	0.386042	164.478		19311				4926			439
27.1683			0.676542	0.386042							4956	0.287066	634	434
[truncated: 29,961 more rows]

## Sheet: Processed
0.0177375	30.0414	7.30612	0.680145	0.394566	46.4512		121.041				5198			457	30	100	25										1.72378
0.0344022	30.069	7.30452	0.681644	0.395223	46.6613		121.114				5147			456	30	100	25										1.72471
0.0510802	30.0414	7.30344	0.681436	0.394857	46.7271		121.223				5143			472	30	100	25										1.72578
0.0677339	30.069	7.30515	0.681853	0.394857	46.7581		121.15				5184			459	30	100	25										1.72684
0.0843971	30.0414	7.30537	0.682292	0.395277	46.8123		121.223		0.141513	5950	5177			468	30	100	25										1.72611
0.101075	30.069	7.30791	0.683568	0.39558	47.051		121.223				5208			444	30	100	25		0.0307942								1.72802
0.117738	30.0414	7.31003	0.68466	0.397397	47.2666		121.186				5201			473	30	100	25		0.0658299								1.72286
0.134398	30.0138	7.3065	0.68466	0.39704	47.2008		121.15				5204			457	30	100	25		0.066177								1.72441
0.151084	30.0138	7.30763	0.68508	0.397332	46.8549		121.223				5221			458	30	100	25		0.0749911								1.7242
0.167729	30.0414	7.30964	0.686175	0.397397	46.9524		121.223				5181	0.27357	647	462	30	100	25		0.0641948								1.72667
0.184406	30.0138	7.30898	0.686597	0.398125	47.2496		121.186				5200			469	30	100	25		0.0769605	0.554008							1.72458
0.201073	30.0138	7.31088	0.686808	0.397755	47.1546		121.223				5174			465	30	100	25		0.0108051	-0.660287							1.72671
0.217728	30.0138	7.30972	0.687463	0.398125	47.2338		121.15				5187			478	30	100	25		0.0327446	-0.401207							1.72675
0.234395	30.0414	7.31416	0.688119	0.399278	46.9639		121.223				5214			461	30	100	25		0.0586173	-0.196539	0.0534572						1.72341
0.251076	30.0138	7.31107	0.689625	0.400008	47.182		121.186		0.154308	6001	5214			461	30	100	25		0.078553	0.172271	0.0587637						1.72403
0.267735	30.0138	7.31198	0.686808	0.398179	47.8659		121.15				5181			454	30	100	25		0.00163705	-0.903929	0.0516312						1.72487
0.284395	29.9862	7.30972	0.685501	0.396369	48.7404		121.114				5157			445	30	100	25		-0.0419215	-0.632803	0.0396202						1.72945
0.301067	29.9586	7.31044	0.682062	0.395277	49.4821		121.005				5174			472	30	100	25		-0.0861249	-1.42633	0.0217184						1.72553
0.317736	29.931	7.30964	0.679086	0.393909	50.1076		120.969				5170			462	30	100	25		-0.162427	-2.65228	-0.00346177	-0.683011					1.72397
0.334408	29.8759	7.30686	0.678236	0.393414	50.4833		120.86				5096	0.287234	658	442	30	100	25		-0.199449	-3.33608	-0.034174	-1.11524					1.72397
0.35106	29.8759	7.3111	0.674464	0.390608	51.247		120.716				5150			447	30	100	25		-0.230375	-2.78443	-0.0609718	-1.35126					1.7267
0.367743	29.8207	7.31151	0.67213	0.389542	51.6149		120.499				5194			469	30	100	25		-0.208434	-1.99781	-0.0877694	-1.52866					1.72544
0.384395	29.8207	7.30945	0.669627	0.388829	51.9346		120.283				5135			444	30	100	25		-0.197382	-1.33518	-0.116214	-1.65517					1.72216
0.401067	29.7655	7.30749	0.668047	0.387407	51.8858		120.067				5092			460	30	100	25		-0.199739	-0.447761	-0.147135	-1.72407					1.72441
0.417739	29.7931	7.30493	0.665084	0.384924	52.1611		119.887		0.168215	5921	5072			467	30	100	25		-0.261832	-0.748616	-0.176409	-1.70681					1.72783
0.434408	29.7931	7.30625	0.66324	0.384924	52.4803		119.636				5116			456	30	100	25		-0.175896	0.653638	-0.191295	-1.56387					1.72304
0.451062	29.7655	7.30267	0.660409	0.383461	52.5898		119.457				5055			431	30	100	25		-0.188825	0.23534	-0.202707	-1.37924					1.72223
0.467736	29.7655	7.30187	0.657518	0.382402	52.6568		119.279				5058			471	30	100	25		-0.19999	-0.0312986	-0.20688	-1.08802					1.71944
0.484393	29.7655	7.30193	0.655117	0.380656	52.6301		119.172				5085			445	30	100	25		-0.210963	-0.134699	-0.20816	-0.732312					1.72102
0.501073	29.7655	7.29802	0.653315	0.37926	52.4078		119.029				5102	0.320301	665	468	30	100	25	1	-0.177863	1.00761	-0.202325	-0.310975					1.7226
0.517726	29.7931	7.29683	0.653315	0.37926	52.3079		118.851				5028			453	30	100	25		-0.177898	-0.0240332	-0.198932	-0.0916663					1.7226
0.534436	29.7655	7.29959	0.652514	0.379323	51.3791		118.744				5031			431	30	100	25		-0.130158	0.703659	-0.191463	0.134871					1.72021
0.551065	29.8207	7.29749	0.653901	0.379958	50.6673		118.744				5065			458	30	100	25		-0.0769582	1.47646	-0.177821	0.348674			0.379958		1.72098
0.56774	29.8483	7.29647	0.655097	0.380656	49.973		118.815				5001			447	30	100	25		0	2.53116	-0.148728	0.713094			0.380278		1.72097
0.584416	29.8759	7.29595	0.655922	0.380708	49.5881		118.958		0.158695	5854	5041			464	30	100	25		0.0457245	2.68274	-0.124104	0.93855			0.380599		1.7229
0.601071	29.9034	7.29562	0.655509	0.381001	49.2763		119.1				5123			440	30	100	25		0.054931	2.79355	-0.0970196	1.22279			0.38092		1.72049
0.617738	29.9034	7.29344	0.655313	0.380364	48.8731		119.172				5058			463	30	100	25		0.0329132	1.95761	-0.0711414	1.44378			0.381241		1.72286
0.634396	29.931	7.29223	0.65671	0.381711	48.3537		119.35				5113			461	30	100	25		0.0552566	1.58662	-0.0415614	1.63504			0.381563		1.72044
0.651072	29.9586	7.29446	0.657321	0.381701	48.2739		119.386				5068			451	30	100	25		0.0328868	0.394646	-0.0181447	1.56693			0.381884		1.72208
0.667727	29.9862	7.29317	0.658328	0.382758	48.1052		119.565				5126	0.317485	652	454	30	100	25		0.0644636	0.22493	0.00878436	1.5946			0.382207		1.71996
0.684397	29.9862	7.29358	0.659338	0.383745	47.9956		119.672				5075			463	30	100	25		0.0861374	0.374511	0.0328172	1.55802			0.382529		1.71817
0.701079	29.9862	7.29584	0.65914	0.382402	47.8586		119.78				5106			443	30	100	25		0.0641183	0.374426	0.0484924	1.43558			0.382851		1.72368
0.717728	30.0138	7.2935	0.659358	0.382758	47.6046		119.851				5092			458	30	100	25		0.0328759	-0.268574	0.0521453	1.12449			0.383174		1.72265
0.734399	30.0414	7.29422	0.660151	0.383105	47.5467		119.959				5075			438	30	100	25		0.0440541	0.134018	0.0519596	0.841303			0.383498		1.72316
0.751062	30.0414	7.29377	0.660767	0.383472	47.3738		120.103		0.157267	5869	5106			463	30	100	25		0.0223485	-0.505367	0.0483394	0.474757			0.383821		1.72312
0.767723	30.0414	7.29567	0.661404	0.383808	47.3964		120.175				5106			447	30	100	25		0.00197176	-1.01008	0.0449014	0.145014			0.384145		1.72327
0.784399	30.0138	7.29463	0.661583	0.384166	47.372		120.211				5133			428	30	100	25		0.0552217	-0.106776	0.0448975	-0.0431405			0.384469		1.72213
0.801085	30.0414	7.29595	0.662401	0.384871	47.0377		120.247				5136			452	30	100	25		0.0660288	0.397724	0.04858	-0.0427985			0.384793		1.7211
0.817739	30.0414	7.29455	0.66282	0.384166	46.9481		120.391				5113			466	30	100	25		0.033187	-0.130394	0.0451048	-0.0822789			0.385117		1.72535
0.834395	30.0414	7.29518	0.66344	0.384881	47.0413		120.463				5099	0.27957	651	460	30	100	25		0.0440272	0.260146	0.0404259	-0.094986			0.385442		1.72375
0.851071	30.069	7.29705	0.664662	0.385862	47.227		120.499				5079			459	30	100	25		0.064045	0.744749	0.0404178	-0.0538389			0.385767		1.72254
0.86773	30.069	7.29567	0.664662	0.385926	47.2989		120.535				5099			464	30	100	25		0.054856	-0.00438806	0.04286	-0.024485			0.386093		1.72225
0.884405	30.069	7.29636	0.665908	0.386338	47.0852		120.643				5130			454	30	100	25		0.0456576	-0.244494	0.0430382	-0.0665419			0.386418		1.72364
0.901067	30.069	7.29815	0.665908	0.385926	47.1448		120.679				5143			450	30	100	25		0.0548585	0.260075	0.0466504	0.0185072			0.386744		1.72548
0.917728	30.0966	7.29785	0.667541	0.386983	46.9896		120.716		0.154693	5902	5164			439	30	100	25		0.0653495	0.25587	0.0536924	0.159168			0.38707		1.72499
0.934392	30.0966	7.29771	0.667562	0.387693	47.5133		120.824				5130			454	30	100	25		0.0568055	-0.0868867	0.0538684	0.161378			0.387397		1.72188
0.951062	30.0966	7.29837	0.668391	0.38764	47.2008		120.824				5133			452	30	100	25		0.0531874	-0.0200248	0.0524415	0.114961			0.387724		1.72426
0.967741	30.069	7.29934	0.668795	0.38728	47.0461		120.824				5157			439	30	100	25		0.0292181	-0.197266	0.0520005	0.107531			0.388051		1.72691
0.984395	30.069	7.30028	0.669627	0.388054	47.0864		120.824				5170			478	30	100	25		0.0659907	0.133596	0.0544409	0.09347			0.388378		1.7256
1.00106	30.069	7.29785	0.670256	0.388404	47.1527		120.824				5109	0.316998	653	459	30	100	25		0.0439829	-0.256405	0.0522118	-0.0177693			0.388705		1.72567
1.01773	30.0414	7.29829	0.67046	0.389191	47.2033		120.824				5170			454	30	100	25		0.0462657	-0.126466	0.0512573	-0.0313335		0.0505818	0.389033		1.7227	0.670602	7.30072	47.4945	120.536	5144.07	456.298	5911.33	660.2	0.155389	0.304743	30.0269	1.72398
1.03441	30.0414	7.30041	0.670663	0.389116	46.9822		120.86				5156			466	30	100	25		0.0456077	-0.0909422	0.0512518	-0.0142721			0.389361		1.72355
1.05107	30.0138	7.30176	0.67213	0.389894	47.1375		120.824				5160			471	30	100	25		0.0807237	0.618069	0.0541257	0.0255049			0.38969		1.72388
1.06774	30.0414	7.30025	0.67213	0.38983	47.0334		120.896				5181			443	30	100	25		0.0547887	-0.13441	0.0529523	-0.0178594			0.390018		1.72416
1.08439	30.0414	7.30116	0.67213	0.389894	47.1296		120.933		0.160369	5955	5170			448	30	100	25		0.0459323	0.0233928	0.0517441	-0.00560616			0.390347		1.72388
1.10107	30.0414	7.30234	0.673377	0.390246	47.3086		120.969				5164			473	30	100	25		0.0324756	-0.165477	0.0494428	-0.0217675			0.390677		1.72552
1.11773	30.0414	7.30433	0.673808	0.390608	47.3348		120.933				5198			445	30	100	25		0.0459286	0.00385176	0.0512996	0.00057894			0.391006		1.72502
1.1344	30.0414	7.3008	0.676129	0.392395	47.2283		121.005				5136			460	30	100	25		0.0767382	-0.0478283	0.0524937	-0.0195793			0.391336		1.72308
1.15106	30.0414	7.30287	0.675697	0.391677	47.2142		120.969				5130			455	30	100	25		0.0567416	0.0234367	0.0539114	0.0115142			0.391666		1.72514
1.16773	30.069	7.30292	0.675903	0.392459	47.0249		121.005				5167	0.307578	673	458	30	100	25		0.0787001	0.393208	0.0575152	0.0692557			0.391996		1.72222
1.18439	30.069	7.30267	0.676129	0.392095	47.3531		120.969				5143			465	30	100	25		0.0567368	0.291166	0.0587517	0.111712			0.392327		1.7244
1.20106	30.0414	7.30364	0.676975	0.392406	47.1911		121.041				5140			456	30	100	25		0.0550898	0.109941	0.0559035	0.0552535			0.392658		1.72519
1.21773	30.0414	7.30377	0.677388	0.393479	46.9676		121.077				5157			476	30	100	25		0.0331095	-0.523607	0.0534947	0.0120094			0.392989		1.72154
1.23441	30.0414	7.30413	0.678029	0.393414	47.0589		121.077				5208			458	30	100	25		0.0530956	-0.0437441	0.0542906	0.00454972			0.39332		1.72345
1.25107	30.0414	7.30408	0.678671	0.3942	47.0614		121.114		0.150431	5923	5170			453	30	100	25		0.0530894	-0.307296	0.0565811	-0.0112079			0.393652		1.72164
1.26774	30.0414	7.30609	0.679937	0.394135	47.1577		121.041				5204			446	30	100	25		0.0622676	0.0663617	0.0583965	-0.0042624			0.393984		1.72514
1.28439	30.0414	7.30598	0.681206	0.394135	47.4439		121.041				5194			466	30	100	25		0.0527683	-0.0278582	0.0557332	-0.0020435			0.394316		1.72836
1.30106	30.069	7.30747	0.681206	0.394921	47.28		121.077				5174			451	30	100	25		0.0439069	0.129562	0.0543071	0.00974819			0.394649		1.72492
1.31775	30.069	7.30702	0.680998	0.3942	47.0066		121.077				5184			459	30	100	25		0.0239205	-0.350067	0.0482205	-0.072838			0.394982		1.72755
1.3344	30.069	7.30532	0.681853	0.396001	47.1978		121.041				5181	0.302083	672	448	30	100	25		0.054717	0.0195323	0.0479961	-0.10302			0.395315		1.72185
1.35106	30.069	7.30884	0.683149	0.394921	47.4712		121.077				5187			465	30	100	25		0.0239213	-0.460204	0.0445329	-0.166369			0.395648		1.72984
1.36774	30.0414	7.30961	0.68271	0.395644	47.2995		121.041				5208			468	30	100	25		0.0458607	-0.0828777	0.0459497	-0.117399			0.395982		1.72556
1.3844	30.0414	7.3084	0.68294	0.395644	47.3099		121.077				5228			477	30	100	25		0.0219495	-0.263494	0.042489	-0.141816			0.396316		1.72615
1.40108	30.069	7.31052	0.684428	0.395947	47.1594		121.077				5204			452	30	100	25		0.0530802	0.349961	0.042488	-0.0687871			0.39665		1.72859
1.41773	30.0414	7.30967	0.685501	0.397094	46.7685		121.114		0.15088	5965	5231			471	30	100	25		0.0330762	-0.259675	0.0392445	-0.105013			0.396985		1.72629
1.4344	30.0138	7.31174	0.685943	0.397029	47.4676		121.114				5228			460	30	100	25		0.0638658	0.47929	0.0404776	-0.0486636			0.397319		1.72769
1.45107	30.0138	7.31187	0.686365	0.397094	47.1058		121.041				5208			463	30	100	25		0.0438883	-0.0236702	0.0404755	-0.0656894			0.397654		1.72847
1.46774	30.0414	7.31083	0.68704	0.397875	47.0334		121.077				5211			437	30	100	25		0.0674578	0.546057	0.045313	0.03388			0.39799		1.72677
1.4844	30.0138	7.30992	0.689625	0.400008	47.2234		121.041				5170			461	30	100	25	-1	0.122469	0.832797	0.052841	0.124243			0.398326		1.72403
1.50107	30.0138	7.30961	0.68529	0.397094	47.8403		121.041				5187	0.344118	680	465	30	100	25		0	-0.396889	0.0501831	0.131278					1.72576
1.51773	29.9586	7.31025	0.683401	0.396304	48.5778		120.969				5208			456	30	100	25		-0.0219443	-1.02982	0.0426492	0.0260624					1.72444
1.53441	29.9862	7.31052	0.680582	0.393834	49.4828		120.933				5174			464	30	100	25		-0.0989251	-1.71366	0.0292187	-0.135068					1.72809
1.55111	29.931	7.31091	0.678236	0.39306	50.2678		120.86				5157			461	30	100	25		-0.146039	-2.56084	0.00709428	-0.45849					1.72553
1.56773	29.9034	7.3122	0.676129	0.392395	50.6648		120.969				5136			456	30	100	25		-0.230576	-4.23637	-0.0222004	-0.900345					1.72308
1.58441	29.8483	7.30697	0.674218	0.390961	50.9894		120.896		0.150861	5926	5198			426	30	100	25		-0.186778	-2.24123	-0.0500497	-1.20262					1.72451
1.60106	29.8483	7.31058	0.670663	0.388829	51.7403		120.607				5157			438	30	100	25		-0.22848	-2.47838	-0.0803129	-1.47537					1.72483
1.61773	29.7931	7.30716	0.668998	0.387757	51.8652		120.319				5157			450	30	100	25		-0.186634	-1.05266	-0.108545	-1.65301					1.7253
1.6344	29.7931	7.30623	0.666734	0.386983	52.1502		120.103				5153			444	30	100	25		-0.187056	-0.492427	-0.142937	-1.80025					1.7229
1.65107	29.7931	7.30592	0.664863	0.386338	52.0777		119.923				5075			474	30	100	25		-0.18667	0.526854	-0.163678	-1.69761					1.72094
1.66773	29.7931	7.3032	0.660986	0.383514	52.3639		119.708				5102	0.277778	648	453	30	100	25		-0.230819	-0.528599	-0.186887	-1.64192					1.7235
1.68439	29.7655	7.30581	0.660171	0.383168	52.5064		119.457				5075			460	30	100	25		-0.176023	0.629523	-0.195453	-1.38157					1.72293
1.70108	29.7655	7.30339	0.655706	0.381001	52.616		119.243				5089			457	30	100	25		-0.210891	-0.291038	-0.202659	-1.12937					1.72101
1.71774	29.7379	7.30116	0.654509	0.380302	52.7701		119.172				5045			446	30	100	25		-0.208987	-0.263153	-0.20026	-0.687901					1.72103
1.73441	29.7379	7.3016	0.651306	0.378564	52.7306		118.993				5031			440	30	100	25	1	-0.243891	-0.686568	-0.206606	-0.515161					1.72046
1.75107	29.7655	7.29873	0.651695	0.378626	52.1008		118.815		0.155235	5817	5109			452	30	100	25		-0.153892	0.922993	-0.198318	-0.137231					1.72121
1.76775	29.7931	7.29705	0.652085	0.378907	51.4839		118.78				5065			440	30	100	25		-0.13415	0.50235	-0.192487	0.0355484					1.72096
1.78439	29.7931	7.29689	0.653491	0.379552	50.8628		118.78				5072			447	30	100	25		-0.0457348	1.98229	-0.176784	0.310516					1.72174
1.80108	29.8207	7.2962	0.653686	0.380302	50.1758		118.78				5057			449	30	100	25		0	2.50779	-0.156043	0.53062					1.71886
1.81775	29.8759	7.29711	0.654117	0.379958	49.3537		118.922				5109			444	30	100	25		0.0440956	3.45585	-0.125497	0.973337					1.72155
1.83439	29.8759	7.29642	0.654313	0.38001	49.0912		119.029				5136	0.276471	680	469	30	100	25		0.0437719	2.37231	-0.101075	1.16698					1.72183
1.85106	29.9034	7.29504	0.654117	0.379604	48.9128		119.172				5109			461	30	100	25		0.0220524	1.87482	-0.0751928	1.40763			0.379604		1.72316
1.86774	29.9586	7.29416	0.656926	0.381419	48.766		119.207				5085			444	30	100	25		0.0588691	1.25502	-0.045431	1.57632			0.379926		1.72232
1.8844	29.9586	7.29606	0.657538	0.382109	48.3604		119.422				5068			446	30	100	25		0.0569007	0.682902	-0.0120096	1.72848			0.380248		1.72081
1.90108	29.9862	7.29587	0.65734	0.381356	48.188		119.529				5075			450	30	100	25		0.0440751	-0.00024564	0.00998669	1.6259			0.380571		1.72369
1.91773	29.9862	7.29377	0.65734	0.380771	47.9219		119.6		0.154821	5839	5099			457	30	100	25		0.0240123	-0.237107	0.0275603	1.54374			0.380894		1.72634
1.93441	30.0138	7.29427	0.658744	0.382874	48.0279		119.672				5102			466	30	100	25		0.102921	0.970323	0.0440776	1.4313			0.381217		1.72052
1.95106	30.0138	7.29358	0.658546	0.382811	47.8306		119.815				5072			445	30	100	25		0.0437329	-0.181663	0.0489368	1.13247			0.38154		1.72029
1.96777	30.0138	7.29482	0.658565	0.381701	47.66		119.959				5113			443	30	100	25		-0.0128167	-0.836219	0.0426132	0.655571			0.381864		1.72534
1.9844	30.0138	7.29391	0.659754	0.383105	47.5139		120.031				5157			456	30	100	25		0.0549141	0.130096	0.0438512	0.406436			0.382188		1.72213
2.00108	30.0138	7.29364	0.659159	0.382402	47.3324		120.031				5147	0.246753	616	458	30	100	25		0.0512886	0.327268	0.0470997	0.234486			0.382512		1.72373
2.01773	30.0138	7.29204	0.661185	0.384166	47.5273		120.103				5065			466	30	100	25		0.0404261	-0.750045	0.0450505	0.0117009			0.382837		1.72109
2.0344	30.0414	7.29609	0.662002	0.384576	47.1266		120.247				5096			433	30	100	25		0.0552042	0.137652	0.044862	-0.0488824			0.383162		1.72138
2.05107	30.0414	7.29796	0.661603	0.383871	47.2508		120.355				5119			463	30	100	25		0.068063	0.970879	0.0475273	0.0590203			0.383487		1.7235
2.06774	30.0414	7.29562	0.66324	0.384871	47.2544		120.499				5113			452	30	100	25		0.0551931	0.00334839	0.0509918	0.0857376			0.383812		1.72328
2.08439	30.0414	7.29766	0.66344	0.385219	47.0785		120.499		0.156823	5943	5130			444	30	100	25		0.0880831	0.441633	0.0493431	0.0269943			0.384138		1.72224
2.10106	30.069	7.29923	0.664261	0.385577	47.319		120.535				5157			458	30	100	25		0.0440193	0.0431207	0.049375	0.0519703			0.384464		1.72277
2.11774	30.069	7.29818	0.664462	0.38524	47.2051		120.535				5095			462	30	100	25		0.0206921	-0.414095	0.0530982	0.098873			0.38479		1.7248
2.1344	30.069	7.29956	0.664662	0.385219	47.2764		120.535				5099			468	30	100	25		0.0420565	-0.312121	0.0516696	0.0497377			0.385116		1.72542
2.15106	30.069	7.29785	0.666311	0.387047	47.2088		120.571				5126			430	30	100	25		0.0676574	0.149593	0.0534883	0.029996			0.385443		1.72153
2.16775	30.069	7.29826	0.666553	0.386338	47.1369		120.607				5170	0.300763	655	456	30	100	25		0.0348008	-0.639206	0.0528633	0.0423115			0.38577		1.72531
2.1844	30.069	7.29945	0.667339	0.387343	47.3312		120.607				5160			459	30	100	25		0.0548241	0.129637	0.052821	0.041421			0.386097		1.72286
2.20106	30.0966	7.29942	0.667339	0.386983	47.171		120.643				5184			454	30	100	25		0.05419	0.40204	0.0512796	-0.0217834			0.386425		1.72447
2.21774	30.0966	7.29939	0.669424	0.388054	47.3823		120.679				5136			467	30	100	25		0.0879772	0.550966	0.0549223	0.0390631			0.386753		1.72508
2.2344	30.069	7.29959	0.668998	0.388404	46.8087		120.679				5160			462	30	100	25		0.0420112	-0.307746	0.0498032	-0.0442012			0.387081		1.72243
2.25107	30.069	7.29928	0.669627	0.388351	47.1003		120.643		0.155552	5908	5184			451	30	100	25		0.0623737	0.330901	0.0518425	-0.0122256			0.387409		1.72428
2.26772	30.069	7.29992	0.67046	0.388702	47.3117		120.607				5159			454	30	100	25		0.0420155	-0.153727	0.0542118	0.0167042			0.387738		1.72487
2.2844	30.069	7.30074	0.671294	0.390128	47.2441		120.679				5113			443	30	100	25		0.09713	0.515271	0.0603311	0.108637			0.388067		1.7207
2.30106	30.0414	7.29992	0.671518	0.389478	46.9853		120.643				5119			468	30	100	25		0.043975	-0.528096	0.0576997	0.0333378			0.388396		1.72415
2.31774	30.069	7.30275	0.672539	0.389063	46.8671		120.607				5130			461	30	100	25		0.0203427	-0.260004	0.0560933	0.0754714			0.388726		1.72861
2.33441	30.0138	7.30094	0.671498	0.389116	47.0827		120.679				5157	0.281776	653	457	30	100	25		0.0236252	-0.464977	0.0526267	0.00940312		0.0508853	0.389056		1.7257	0.672893	7.3027	47.3512	120.489	5155.98	458.61	5950.33	645.6	0.155789	0.272582	30.04	1.7248
2.35106	30.069	7.29923	0.673603	0.390907	47.4859		120.716				5164			463	30	100	25		0.0679	0.310597	0.0541501	-0.000757249			0.389386		1.72318
2.36774	30.0138	7.30017	0.675059	0.39126	47.3659		120.607				5157			456	30	100	25		0.0347614	-0.748369	0.0482372	-0.145128			0.389716		1.72535
2.38441	30.0414	7.30408	0.675286	0.390907	47.2069		120.716				5214			461	30	100	25		0.0439483	-0.00031953	0.0484524	-0.110969			0.390047		1.72748
2.40107	30.0414	7.30171	0.675491	0.391977	47.0997		120.679				5140			466	30	100	25		0.0895376	0.830339	0.0514706	-0.0554763			0.390378		1.72329
2.41773	30.069	7.30174	0.675286	0.391624	47.0078		120.679		0.159793	5989	5170			464	30	100	25		0.0770855	0.641589	0.0553673	0.0328921			0.390709		1.72432
2.43439	30.069	7.30201	0.676542	0.392352	46.1631		120.716				5194			460	30	100	25		0.044265	-0.283625	0.0494934	-0.0558741			0.39104		1.72432
2.45108	30.0414	7.30565	0.677181	0.392341	47.1314		120.752				5201			466	30	100	25		0.0331105	-0.0198087	0.0482862	0.00060235			0.391372		1.726
2.46773	30.069	7.30427	0.678671	0.391923	47.3239		120.716				5160			451	30	100	25		0.031155	-0.153542	0.0494876	0.0124315			0.391704		1.73164
2.4844	30.0414	7.30551	0.678443	0.393414	47.1539		120.752				5164			455	30	100	25		0.0439287	-0.547355	0.0517436	0.00327838			0.392037		1.7245
2.50108	30.0414	7.30694	0.67975	0.394501	46.9158		120.824				5194	0.283212	685	465	30	100	25		0.0878302	0.12892	0.053958	-0.0169079			0.392369		1.72306
2.51775	30.0414	7.30623	0.679729	0.39378	47.4475		120.788				5167			458	30	100	25		0.0435796	-0.00822217	0.0549378	0.0653306			0.392702		1.72616
2.53439	30.0414	7.30543	0.680374	0.394436	47.4012		120.752				5201			460	30	100	25		0.063924	0.369844	0.0571573	0.10646			0.393035		1.72493
2.55107	30.0414	7.30868	0.680998	0.394501	47.21		120.679				5214			464	30	100	25		0.0786514	0.569882	0.0559478	0.0775202			0.393369		1.72623
2.56773	30.0414	7.30928	0.681644	0.395223	47.2423		120.716				5211			472	30	100	25		0.0550499	0.133458	0.0534994	0.0210613			0.393702		1.72471
2.58439	30.0414	7.31017	0.681436	0.395223	47.0997		120.788		0.157378	6011	5225			447	30	100	25		0.021956	-0.790666	0.0510206	-0.0352767			0.394037		1.72418
2.60106	30.0414	7.31033	0.684009	0.395234	47.3817		120.824				5174			463	30	100	25		0.0442477	0.00801933	0.0522581	-0.0321847			0.394371		1.73064
2.61774	30.069	7.31179	0.682292	0.394803	47.2825		120.788				5187			465	30	100	25		0.0111388	-0.633356	0.050034	-0.0854973			0.394705		1.72818
2.63439	30.069	7.30851	0.683736	0.395223	46.9335		120.788				5181			461	30	100	25		0.0219543	-0.680463	0.0475924	-0.100287			0.39504		1.73
2.65106	30.0414	7.30939	0.68466	0.396726	47.1308		120.788				5204			466	30	100	25		0.0455286	-0.114255	0.0428923	-0.127307			0.395375		1.72578
2.66774	30.0414	7.31223	0.684639	0.396672	47.1235		120.716				5221	0.250404	619	466	30	100	25		0.0438851	0.263111	0.0429262	-0.0971584			0.395711		1.72596
2.6844	30.0414	7.31339	0.686386	0.397755	47.4085		120.752				5184			471	30	100	25		0.076303	0.38463	0.0443016	-0.0955156			0.396047		1.72565
2.70106	30.0414	7.31025	0.686365	0.397875	47.3951		120.752				5184			461	30	100	25		0.0930267	0.982768	0.0458989	-0.0496393			0.396383		1.72508
2.71774	30.069	7.31182	0.687442	0.398244	47.4384		120.752				5174			479	30	100	25		0.0913523	0.832611	0.0499325	0.0280443			0.396719		1.72618
2.73441	30.0414	7.31256	0.687463	0.39819	47.2593		120.752				5198			458	30	100	25		0.044195	-0.0159992	0.0524035	0.114118			0.397056		1.72647
2.75106	30.0414	7.31309	0.688331	0.398907	47.1156		120.752		0.150366	6012	5231			467	30	100	25		0.0674541	0.282853	0.054982	0.144656			0.397392		1.72554
2.76773	30.0414	7.31245	0.688352	0.398483	47.5467		120.716				5194			455	30	100	25		0.0219372	-0.652442	0.0561818	0.142535			0.39773		1.72743
2.7844	30.0414	7.31479	0.690051	0.399637	47.4603		120.716				5191			469	30	100	25		0.0530239	-0.479969	0.059634	0.164812			0.398067		1.72669
2.80106	30.0138	7.31325	0.690924	0.399212	47.3805		120.716				5218			476	30	100	25		0.0291398	-0.746686	0.057813	0.0945418			0.398405		1.73072
2.81775	30.0138	7.3151	0.690732	0.400008	47.428		120.752				5187			459	30	100	25	-1	0.0546637	0.125624	0.0590106	0.0792655			0.398743		1.7268
2.8344	30.0138	7.31242	0.688755	0.399278	47.6162		120.752				5204	0.312595	659	466	30	100	25		0.0111283	-0.675855	0.051769	-0.0385662					1.725
2.85107	29.9586	7.31339	0.685501	0.397755	48.9633		120.679				5190			456	30	100	25		-0.0219325	-0.526365	0.0389958	-0.206248					1.72342
2.86773	29.931	7.31099	0.683149	0.39558	49.5327		120.607				5167			451	30	100	25		-0.12247	-2.10609	0.0152378	-0.53277					1.72696
2.8844	29.9034	7.31264	0.681227	0.395223	50.2252		120.499				5160			471	30	100	25		-0.1205	-1.79561	-0.00306168	-0.730505					1.72365
2.90106	29.8759	7.31306	0.679937	0.393791	50.7519		120.319				5198			460	30	100	25		-0.188021	-2.91291	-0.0314478	-1.08559					1.72665
2.91775	29.8207	7.3111	0.676335	0.391634	51.0162		120.211		0.151016	5953	5198			474	30	100	25		-0.231908	-2.9161	-0.0596527	-1.33711					1.72696
2.9344	29.8207	7.31179	0.674464	0.390907	51.7355		119.995				5119			454	30	100	25		-0.208417	-2.23799	-0.0887017	-1.53244					1.72538
2.95108	29.7931	7.31006	0.671294	0.388415	51.7598		119.851				5133			438	30	100	25		-0.219292	-1.16162	-0.116305	-1.57855					1.72829
2.96773	29.7655	7.30826	0.668998	0.38782	52.1411		119.672				5174			467	30	100	25		-0.226906	-1.27687	-0.147591	-1.73438					1.72502
2.98439	29.7655	7.30534	0.66611	0.386983	52.2147		119.493				5102			449	30	100	25		-0.209259	-0.254857	-0.172078	-1.6876					1.72129
3.00107	29.7655	7.30694	0.66344	0.384513	52.0205		119.243				5116	0.273163	626	470	30	100	25		-0.220246	0.139957	-0.194113	-1.61357					1.7254
3.01773	29.7655	7.30548	0.662201	0.384513	52.8877		119.207				5072			448	30	100	25		-0.197932	0.125834	-0.202498	-1.36557					1.72218
3.0344	29.7655	7.3035	0.659358	0.382402	52.9352		118.993				5062			440	30	100	25		-0.187246	0.384617	-0.209914	-1.12333					1.72425
3.05107	29.7379	7.30201	0.657124	0.381408	52.9888		118.815				5085			430	30	100	25		-0.20005	0.322245	-0.211251	-0.763866					1.72289
3.06773	29.7379	7.2995	0.653706	0.380312	52.9138		118.709				5072			439	30	100	25		-0.208669	0.00708	-0.208668	-0.439068					1.71887
3.08441	29.7655	7.30138	0.651909	0.377527	52.9943		118.567		0.163005	5871	5068			437	30	100	25	1	-0.220004	0.00290347	-0.209956	-0.19008					1.72679
3.10107	29.7379	7.29989	0.65189	0.378564	52.264		118.496				5055			445	30	100	25		-0.187079	0.130214	-0.206377	-0.046542					1.72201
3.11774	29.7655	7.29782	0.652299	0.378564	51.5277		118.425				5048			443	30	100	25		-0.121041	0.794407	-0.194614	0.1836					1.72309
3.13439	29.7931	7.29584	0.653295	0.379666	51.004		118.46				5068			447	30	100	25		-0.0549391	1.74156	-0.177467	0.405425					1.72071
3.1511	29.8207	7.29661	0.65351	0.379635	50.4255		118.496				5075			452	30	100	25		-0.0213736	2.2464	-0.15537	0.639474					1.72142
3.16774	29.8483	7.29559	0.65492	0.380312	49.6509		118.567				5089	0.282371	641	429	30	100	25		0.088206	3.69872	-0.123577	1.03646					1.72206
3.1844	29.9034	7.29592	0.654509	0.37926	49.5504		118.673				5106			466	30	100	25		0.0220519	2.50975	-0.100322	1.27259			0.37926		1.72575
3.20107	29.931	7.29738	0.654901	0.381001	49.1028		118.744				5092			433	30	100	25		0.0769883	2.37632	-0.0695399	1.50082			0.379567		1.7189
3.21774	29.931	7.29603	0.655509	0.380656	48.8494		118.886				5071			451	30	100	25		0.031249	1.03414	-0.0428824	1.61494			0.379874		1.72205
3.23439	29.9586	7.29284	0.656513	0.381063	48.3585		119.029				5075			443	30	100	25		0.0450888	0.797946	-0.0134276	1.70327			0.380182		1.72284
3.25107	29.9586	7.29485	0.656572	0.380948	48.1637		119.136		0.165539	5914	5092			447	30	100	25		0.0200653	-0.817732	0.00958838	1.59795			0.380489		1.72352
3.26773	29.9586	7.29372	0.656926	0.381293	48.35		119.314				5113			455	30	100	25		0.0641515	0.50523	0.0301653	1.56582			0.380797		1.72289
3.28441	29.9862	7.29438	0.657953	0.382402	47.9938		119.386				5089			440	30	100	25		0.04406	-0.395136	0.0411652	1.3284			0.381105		1.72058
3.30106	29.9862	7.29496	0.657913	0.382057	47.9225		119.529				5113			476	30	100	25		0.0440694	0.15386	0.0484367	1.0959			0.381414		1.72203
3.31773	29.9862	7.29446	0.658546	0.382402	47.629		119.636				5079			450	30	100	25		0.0420842	-0.0360528	0.043312	0.680925			0.381722		1.72213
3.3344	30.0138	7.29554	0.658942	0.381701	47.6235		119.744				5119	0.259677	620	444	30	100	25		0.0236768	0.0433377	0.0434926	0.40688			0.382031		1.72633
3.35106	30.0138	7.29361	0.660986	0.384166	47.7337		119.815				5119			452	30	100	25		0.090066	0.310978	0.0449457	0.177397			0.38234		1.72058
3.36773	30.0138	7.29785	0.660986	0.384218	47.6363		119.959				5133			451	30	100	25		0.0568598	0.153609	0.0477913	0.07956			0.38265		1.72034
3.38441	30.0414	7.29581	0.662201	0.384218	47.4274		119.995				5055			458	30	100	25		0.0676951	0.28347	0.0503031	0.022396			0.382959		1.7235
3.40106	30.0414	7.29559	0.661603	0.383808	47.5206		120.103				5109			461	30	100	25		0.0440423	0.0234971	0.0529672	0.115866			0.383269		1.72379
3.41774	30.0414	7.29672	0.66324	0.383871	47.2094		120.103		0.148658	5886	5174			448	30	100	25		0.0680355	0.532266	0.0533988	0.11887			0.383579		1.72777
3.4344	30.0414	7.29835	0.66302	0.38426	47.3604		120.247				5123			477	30	100	25		0.00295655	-1.04516	0.0488317	0.046645			0.38389		1.72545
3.45106	30.0414	7.29653	0.665486	0.387047	46.9299		120.247				5098			440	30	100	25		0.0880229	0.373988	0.0537155	0.0711037			0.3842		1.71939
3.46773	30.069	7.29843	0.664683	0.385577	47.2307		120.319				5113			448	30	100	25		0.0423778	-0.303829	0.0537481	0.0413508			0.384511		1.72386
3.4844	30.069	7.29678	0.664662	0.385377	47.1771		120.283				5106			459	30	100	25		0.0489449	0.0588263	0.0565556	0.0430718			0.384822		1.72471
3.50106	30.0966	7.29832	0.665969	0.38563	47.2356		120.391				5116	0.284418	661	446	30	100	25		0.0548671	-0.158042	0.0526447	-0.00904162			0.385134		1.72696
3.51773	30.069	7.3008	0.666512	0.386338	47.3367		120.463				5170			451	30	100	25		0.0647112	0.741134	0.053517	0.0562389			0.385445		1.72521
3.53439	30.0966	7.29859	0.666311	0.385989	47.4517		120.499				5113			449	30	100	25		-0.0328332	-1.45027	0.0423472	-0.136399			0.385757		1.72624
3.55107	30.0966	7.30063	0.667764	0.386983	47.2648		120.535				5136			444	30	100	25		0.0436694	0.0154991	0.0423058	-0.137287			0.386069		1.72556
3.56774	30.0966	7.30083	0.668998	0.387407	47.3208		120.499				5113			440	30	100	25		0.0630411	0.169152	0.0417509	-0.177633			0.386382		1.72686
3.58439	30.069	7.30074	0.66837	0.387407	47.093		120.535		0.153431	5931	5191			475	30	100	25		0.0551638	0.00356101	0.0475517	-0.061109			0.386694		1.72524
3.60106	30.0966	7.30138	0.669424	0.387693	47.5309		120.499				5181			460	30	100	25		0.0420202	-0.272289	0.0424403	-0.132917			0.387007		1.72669
3.61773	30.0966	7.29981	0.670256	0.388404	47.3117		120.535				5133			459	30	100	25		0.0748466	1.29217	0.0460479	0.0444161			0.38732		1.72567
3.63439	30.069	7.30058	0.670256	0.388829	47.1991		120.499				5136			452	30	100	25		0.0571146	0.161361	0.0469557	0.0558089			0.387634		1.72378
3.65106	30.0966	7.30074	0.671702	0.389478	47.3854		120.607				5150			459	30	100	25		0.0639998	0.0115057	0.0479704	0.0746476			0.387947		1.72462
3.66774	30.069	7.30264	0.670663	0.388011	47.2453		120.607				5204	0.259202	652	459	30	100	25		0.018706	-0.43743	0.0428587	-0.056304			0.388261		1.72846
3.6844	30.069	7.30317	0.671091	0.389116	47.3227		120.571				5170			449	30	100	25		0.0439697	0.0233911	0.0513923	0.107436			0.388575		1.72465
3.70107	30.069	7.3043	0.672375	0.390192	47.6253		120.535				5164			449	30	100	25		0.0551092	-0.236811	0.0526634	0.0794015		0.0485288	0.38889		1.72319	0.67279	7.30382	47.5438	120.46	5162.79	457.079	5949.67	646.667	0.155856	0.275766	30.0418	1.72553
3.71774	30.069	7.30303	0.673603	0.390491	47.3762		120.571				5130			463	30	100	25		0.0511688	-0.0713397	0.0513443	0.0526803			0.389204		1.72501
3.73439	30.069	7.30697	0.673808	0.38983	47.3622		120.571				5201			450	30	100	25		0.0108258	-0.638094	0.0464178	-0.0186147			0.389519		1.72847
3.75106	30.069	7.30347	0.673808	0.39126	47.3915		120.535		0.164436	5978	5150			468	30	100	25		0.100065	0.976398	0.0528673	0.120128			0.389835		1.72215
3.76773	30.0414	7.30526	0.674854	0.390619	47.4694		120.535				5211			471	30	100	25		0.0462547	0.0274216	0.0496904	-0.0203996			0.39015		1.72765
3.78441	30.0414	7.30355	0.676542	0.392759	47.2806		120.535				5164			460	30	100	25		0.0786917	0.282977	0.0520879	-0.00688678			0.390466		1.72253
3.80106	30.0414	7.30576	0.675903	0.391677	47.3616		120.716				5194			469	30	100	25		0.036406	-0.177182	0.0490219	-0.0278521			0.390782		1.72566
3.81774	30.0414	7.30581	0.676542	0.392341	47.1875		120.716				5157			467	30	100	25		0.0770524	0.794607	0.0555048	0.109041			0.391098		1.72437
3.8344	30.0414	7.30421	0.678236	0.393114	47.3166		120.679				5184	0.259494	632	477	30	100	25		0.0567143	-0.520194	0.0569209	0.0486425			0.391414		1.72529
3.85107	30.0414	7.3078	0.678236	0.392749	47.4456		120.716				5177			440	30	100	25		0.0652491	0.227936	0.0580476	0.100281			0.391731		1.7269
3.86773	30.0414	7.30824	0.679293	0.393114	47.386		120.643				5191			471	30	100	25		0.0108178	-0.814571	0.0535641	0.0176999			0.392048		1.72798
3.8844	30.0414	7.30623	0.678236	0.392341	47.5303		121.077				5204			466	30	100	25		0.0203254	-0.192954	0.0546196	0.0671599			0.392365		1.72869
3.90106	30.0414	7.30769	0.68079	0.394512	47.2197		121.077				5218			442	30	100	25		0.0662131	-0.130091	0.0508583	-0.0557834			0.392683		1.72565
3.91774	30.069	7.30653	0.681436	0.39462	46.9889		121.005		0.159068	6010	5231			462	30	100	25		0.045875	-0.130061	0.0508161	-0.0732815			0.393		1.72682
3.9344	30.069	7.30986	0.679521	0.392341	47.5912		121.914				5242			470	30	100	25		-0.0124562	-0.932421	0.0406885	-0.208326			0.393318		1.73196
3.95106	30.069	7.30882	0.681269	0.395277	47.2386		121.878				5172			442	30	100	25		0.0658691	0.660671	0.0439622	-0.115231			0.393637		1.72352
3.96773	30.0414	7.30813	0.682292	0.394857	47.4591		121.622				5194			449	30	100	25		0.0766933	0.676463	0.0439223	-0.128358			0.393955		1.72795
3.9844	30.0414	7.30895	0.68294	0.395644	47.403		121.404				5191			448	30	100	25		0.0343978	-0.381766	0.0414427	-0.112977			0.394274		1.72615
4.00107	30.0414	7.31091	0.683799	0.396726	47.0974		121.259				5170	0.236967	633	459	30	100	25		0.0638739	0.21598	0.0412899	-0.114306			0.394593		1.72361
4.01773	30.069	7.31124	0.684428	0.395947	47.5419		121.186				5248			487	30	100	25		0.109781	1.46694	0.0522859	0.139196			0.394912		1.72859
4.0344	30.0414	7.31185	0.684639	0.396304	47.6935		121.041				5156			450	30	100	25		0.0311154	-0.417007	0.0534847	0.114301			0.395232		1.72756
4.05106	30.069	7.31212	0.685522	0.396726	47.5407		120.969				5198			454	30	100	25		0.0566642	-0.240334	0.0524238	0.102052			0.395552		1.72795
4.06774	30.0414	7.31096	0.685501	0.397029	47.5334		120.933				5174			468	30	100	25		0.0419166	0.0902132	0.0519839	0.126527			0.395872		1.72658
4.08439	30.0414	7.31201	0.686808	0.398125	47.4177		120.933		0.144004	5979	5218			469	30	100	25		0.042247	-0.259565	0.0580621	0.201288			0.396192		1.72511
4.10108	30.0414	7.31813	0.687252	0.397766	47.5693		120.896				5238			470	30	100	25		0.0550063	-0.65717	0.0568551	0.0548616			0.396512		1.72778
4.11774	30.0414	7.31686	0.687675	0.397452	47.4097		120.86				5286			434	30	100	25		0.0347101	0.0431327	0.0521903	-0.0155084			0.396833		1.73021
4.13441	30.069	7.31614	0.688119	0.397821	47.5973		120.788				5211			470	30	100	25		0.0330699	-0.283106	0.0520427	-0.00454623			0.397154		1.72972
4.15106	30.069	7.31667	0.688967	0.398853	47.4177		120.86				5272			468	30	100	25		0.0550133	0.157185	0.0510582	-0.011079			0.397476		1.72737
4.16773	30.0414	7.3151	0.68937	0.398548	47.4408		120.896				5214	0.354839	682	455	30	100	25		0.0127675	-0.353746	0.0402789	-0.213378			0.397797		1.7297
4.1844	30.0414	7.31466	0.690285	0.398548	47.7837		120.824				5255			473	30	100	25		0.0235758	-0.377223	0.0394412	-0.208957			0.398119		1.732
4.20107	30.0414	7.31548	0.690285	0.399278	47.5358		120.752				5238			471	30	100	25		0.055002	0.243514	0.0392565	-0.155196			0.398441		1.72883
4.21774	30.0414	7.3162	0.690945	0.400062	47.5803		120.679				5211			462	30	100	25	-1	0.0674322	0.412349	0.0420916	-0.119403			0.398764		1.72709
4.2344	30.0138	7.31672	0.688755	0.398179	48.1229		120.716				5281			462	30	100	25		-0.0202965	-0.903706	0.0351423	-0.190974					1.72976
4.25106	29.9862	7.3162	0.686576	0.397517	48.8019		120.643		0.159336	6025	5245			459	30	100	25		-0.0311035	-0.526459	0.0255745	-0.176451					1.72716
4.26773	29.931	7.31807	0.68529	0.396791	49.7142		120.571				5218			471	30	100	25		-0.0530466	-0.91953	0.0158238	-0.283414					1.72708
4.2844	29.9034	7.31733	0.682292	0.394921	50.4906		120.427				5191			450	30	100	25		-0.131654	-2.24007	-0.00247882	-0.500853					1.72767
4.30106	29.8759	7.31353	0.679521	0.393479	50.9888		120.319				5181			459	30	100	25		-0.199137	-3.19917	-0.0307177	-0.873782					1.72696
4.31774	29.8483	7.31209	0.677822	0.392695	51.3652		120.103				5157			455	30	100	25		-0.166398	-1.75303	-0.050625	-1.02926					1.72608
4.33439	29.8207	7.31559	0.675059	0.390907	51.7891		119.959				5174	0.29742	659	469	30	100	25		-0.201199	-2.04117	-0.0756	-1.21414					1.7269
4.35107	29.7931	7.31353	0.671294	0.38918	52.1063		119.708				5123			462	30	100	25		-0.232382	-2.15189	-0.107532	-1.4803					1.72489
4.36774	29.7931	7.31069	0.669424	0.388468	52.1727		119.6				5116			458	30	100	25		-0.197692	-0.792383	-0.13699	-1.61416					1.72324
4.3844	29.7655	7.30972	0.665687	0.386634	52.384		119.386				5150			465	30	100	25		-0.210577	-0.137274	-0.158132	-1.529					1.72175
4.40107	29.7655	7.30915	0.665084	0.385926	52.4315		119.243				5109			443	30	100	25		-0.208665	-0.507211	-0.177861	-1.52686					1.72335
4.41774	29.7655	7.30948	0.662201	0.384513	52.4979		119.136		0.163517	5926	5113			441	30	100	25		-0.197899	0.0395988	-0.193956	-1.42029					1.72218
4.4344	29.7379	7.3057	0.659358	0.382402	53.2579		118.958				5079			461	30	100	25		-0.210829	0.258626	-0.202753	-1.14266					1.72425
4.45107	29.7379	7.30521	0.657735	0.381701	53.1599		118.744				5119			462	30	100	25		-0.210878	-0.158221	-0.204058	-0.804772					1.72317
4.46774	29.7379	7.3032	0.654293	0.379958	52.9601		118.602				5055			456	30	100	25	1	-0.208995	0.0189817	-0.208791	-0.607882					1.72202
4.4844	29.7655	7.30077	0.654901	0.379958	52.5911		118.425				5053			459	30	100	25		-0.187037	0.259554	-0.207217	-0.352247			0.379958		1.72362
4.50106	29.7931	7.30019	0.656119	0.380656	51.5984		118.425				5055	0.268868	636	440	30	100	25		-0.120983	0.923101	-0.194839	-0.0105808			0.380272		1.72365
4.51774	29.7931	7.30008	0.656099	0.380594	51.2495		118.425				5085			452	30	100	25		-0.0568877	1.8473	-0.179194	0.282717			0.380586		1.72388
4.5344	29.7931	7.30052	0.657104	0.381994	50.4973		118.389				5065			453	30	100	25		0.00920669	2.64115	-0.154774	0.591431			0.3809		1.7202
4.55106	29.8759	7.29898	0.657913	0.380938	49.9085		118.531				5106			446	30	100	25		0.0309268	2.87965	-0.128153	0.967749			0.381215		1.72709
4.56773	29.8759	7.29818	0.657321	0.381701	49.4803		118.638				5099			452	30	100	25		0.0549287	2.90371	-0.100061	1.28598			0.38153		1.72208
4.58441	29.9034	7.29895	0.658744	0.381701	49.1338		118.744		0.158706	5841	5079			464	30	100	25		0.0328803	1.84601	-0.072982	1.46236			0.381845		1.72581
4.60107	29.931	7.29686	0.659556	0.383105	49.0175		118.851				5092			442	30	100	25		0.0789095	1.62955	-0.0407834	1.661			0.38216		1.72161
4.61773	29.9586	7.29873	0.659338	0.382758	48.9536		119.029				5136			437	30	100	25		0.0240001	0.177538	-0.014895	1.67862			0.382476		1.7226
4.63441	29.9586	7.29893	0.661006	0.383398	48.6448		119.1				5065			432	30	100	25		0.0772492	0.5558	0.0144701	1.71153			0.382792		1.72407
4.65107	29.9862	7.29749	0.660767	0.382758	48.3927		119.314				5079			462	30	100	25		0.0332008	-0.260708	0.0316016	1.58			0.383108		1.72633
4.66774	29.9862	7.29758	0.661225	0.383461	47.9712		119.422				5126	0.278638	646	474	30	100	25		0.0552294	0.268212	0.0440591	1.40455			0.383424		1.72436
4.68439	29.9862	7.2995	0.662201	0.383871	48.3543		119.529				5102			443	30	100	25		0.0239929	-0.659087	0.045702	1.03785			0.383741		1.72506
4.70106	30.0138	7.2992	0.662421	0.384513	48.0206		119.529				5079			463	30	100	25		0.0548768	0.370511	0.0483631	0.759059			0.384058		1.72275
4.71773	30.0138	7.30047	0.664001	0.385219	47.9457		119.636				5119			465	30	100	25		0.0568461	-0.244871	0.0485761	0.409217			0.384375		1.7237
4.73441	30.0138	7.29824	0.663841	0.384513	47.8257		119.744				5119			455	30	100	25		0.0548705	0.260001	0.0510195	0.232993			0.384693		1.72645
4.75108	30.0138	7.29923	0.665908	0.385219	47.6308		119.744		0.15071	5912	5126			463	30	100	25		0.0548581	-0.00445455	0.0483471	0.0514377			0.385011		1.72865
4.76773	30.0138	7.29992	0.665084	0.385989	47.864		119.851				5126			457	30	100	25		0.0660229	0.504341	0.0530163	0.0877493			0.385329		1.72306
4.78439	30.0414	7.30105	0.66611	0.386983	48.0735		119.923				5099			468	30	100	25		0.0768499	0.263688	0.0529719	0.0552925			0.385647		1.72129
4.80107	30.0414	7.2997	0.666512	0.385989	47.7782		120.031				5164			456	30	100	25		0.0239711	-0.394443	0.0519464	0.040433			0.385966		1.72676
4.81773	30.0414	7.30185	0.667339	0.386634	47.4798		119.995				5133			448	30	100	25		0.0660295	0.133941	0.0531464	0.025514			0.386284		1.72602
4.83441	30.069	7.29975	0.666936	0.386285	47.6461		120.067				5126	0.308824	680	455	30	100	25		0.0331724	-0.260256	0.0541664	0.0698286			0.386604		1.72654
4.85107	30.069	7.30248	0.668168	0.387343	47.9103		120.031				5174			440	30	100	25		0.0420202	-0.288001	0.0527379	-0.00333925			0.386923		1.725
4.86773	30.069	7.30168	0.668795	0.388117	47.7606		120.139				5164			480	30	100	25		0.0351202	-0.50074	0.0503239	-0.0317691			0.387242		1.72318
4.88441	30.069	7.30105	0.670053	0.388054	47.657		120.175				5170			469	30	100	25		0.0640115	0.480453	0.0513395	-0.00727445			0.387562		1.7267
4.90107	30.069	7.30149	0.670663	0.388096	47.6625		120.211				5153			474	30	100	25		0.0452956	-0.248787	0.050277	-0.0344226			0.387883		1.72808
4.91773	30.0966	7.3032	0.670256	0.388171	47.6046		120.283		0.15129	5929	5164			471	30	100	25		0.0584384	0.303227	0.0494343	-0.0567686			0.388203		1.72671
4.9344	30.069	7.30433	0.671926	0.388829	47.9499		120.247				5170			476	30	100	25		0.045947	0.0471221	0.0460007	-0.0808315			0.388524		1.72808
4.95107	30.069	7.30377	0.67213	0.389542	48.0248		120.247				5150			436	30	100	25		0.0439651	0.106131	0.0482222	-0.0252122			0.388845		1.72544
4.96774	30.069	7.30366	0.671926	0.38918	47.9542		120.247				5149			474	30	100	25		0.0347847	-0.350739	0.0447506	-0.0790655			0.389166		1.72652
4.98439	30.069	7.30259	0.672764	0.389894	47.7983		120.247				5174			462	30	100	25		0.0554537	0.121904	0.0472263	-0.0366033		0.0495422	0.389487		1.72551	0.673368	7.3064	48.2531	119.886	5162.74	457.435	5930.17	655.429	0.149945	0.285684	30.0196	1.72623
5.00107	30.069	7.30438	0.673603	0.39031	47.7684		120.319				5214	0.272868	645	448	30	100	25		0.0659388	0.0899968	0.0498839	0.00539643			0.389809		1.72582
5.01773	30.0966	7.30562	0.673193	0.389894	48.093		120.319				5177			461	30	100	25		0.0328116	-0.157644	0.0496274	0.0435182			0.390131		1.72661
5.03439	30.069	7.30548	0.674464	0.390608	48.0431		120.247				5184			465	30	100	25		0.0328054	-0.133932	0.04616	-0.0247468			0.390453		1.7267
5.05106	30.069	7.30741	0.674649	0.391388	48.0163		120.283				5164			449	30	100	25		0.0679068	0.397532	0.0486724	0.0470664			0.390776		1.72373
5.06775	30.0966	7.30774	0.675491	0.390672	47.7575		120.247				5204			457	30	100	25		0.0239381	-0.378098	0.044839	-0.0286363			0.391099		1.72905
5.08439	30.069	7.30683	0.676335	0.392095	47.3312		120.283		0.147019	5938	5197			448	30	100	25		0.0547691	-0.134054	0.0458192	-0.048767			0.391422		1.72493
5.10107	30.069	7.3103	0.677595	0.393178	47.8397		120.283				5191			446	30	100	25		0.100653	0.814024	0.052118	0.0298878			0.391745		1.72338
5.11773	30.0414	7.30774	0.678029	0.393479	47.9262		120.283				5140			463	30	100	25		0.0878582	0.660591	0.058015	0.142258			0.392069		1.72316
5.1344	30.069	7.31017	0.678878	0.392695	47.8336		120.283				5157			442	30	100	25		0.0399952	-0.334918	0.0562974	0.0914998			0.392392		1.72877
5.15107	30.0414	7.31317	0.678878	0.393533	47.8452		120.247				5174			471	30	100	25		0.0875468	0.763409	0.0586983	0.166323			0.392717		1.72509
5.16775	30.0414	7.30873	0.680145	0.394253	47.7337		120.283				5214	0.269817	656	461	30	100	25		0.0658659	0.133134	0.062371	0.198632			0.393041		1.72515
5.1844	30.0414	7.31157	0.680374	0.393844	48.1369		120.283				5238			477	30	100	25		0.0203199	-0.964024	0.0609837	0.1064			0.393366		1.72752
5.20106	30.0414	7.31165	0.68079	0.394555	47.9396		120.247				5170			440	30	100	25		0.0327712	-0.661082	0.0570798	-0.0112241			0.393691		1.72546
5.21773	30.0414	7.30989	0.681644	0.393479	48.065		120.283				5204			448	30	100	25		0.0239279	-0.192816	0.0570786	0.00936276			0.394016		1.73235
5.23439	30.0414	7.31141	0.680998	0.39462	47.9109		120.247				5208			473	30	100	25		0.0330999	-0.653428	0.0546709	-0.0483455			0.394341		1.72571
5.25106	30.0414	7.3116	0.682501	0.395223	47.7873		120.247		0.150209	5985	5198			472	30	100	25		0.0294937	-0.436559	0.0467643	-0.187299			0.394667		1.72687
5.26773	30.0414	7.31628	0.682919	0.39559	48.2179		120.283				5198			444	30	100	25		0.0530826	0.393189	0.0429003	-0.21701			0.394993		1.72633
5.2844	30.069	7.31234	0.68487	0.396304	48.0821		120.211				5259			469	30	100	25		0.0530629	0.243472	0.0443523	-0.152745			0.395319		1.72814
5.30106	30.0414	7.31229	0.684219	0.395644	48.1405		120.247				5211			473	30	100	25		0.0658595	0.50319	0.0419426	-0.181658			0.395646		1.72938
5.31773	30.0414	7.31565	0.68487	0.395947	47.9182		120.247				5187			447	30	100	25		0.0402955	0.08635	0.0391014	-0.186856			0.395973		1.7297
5.3344	30.0414	7.3135	0.686597	0.397452	47.8501		120.211				5235	0.297744	665	444	30	100	25		0.0674613	0.455558	0.0443394	-0.029125			0.3963		1.7275
5.35106	30.0414	7.31634	0.686154	0.396737	47.9846		120.211				5208			451	30	100	25		0.0347176	-0.220374	0.0445556	0.0198424			0.396627		1.7295
5.36773	30.0414	7.31537	0.687252	0.397397	47.9883		120.211				5211			452	30	100	25		0.0330795	-0.239828	0.0455725	0.0146189			0.396955		1.72938
5.38441	30.0414	7.31675	0.68723	0.397397	47.52		120.175				5242			462	30	100	25		0.0530426	-0.153763	0.0477884	0.0701372			0.397283		1.72933
5.40107	30.0414	7.31557	0.688967	0.397452	47.7514		120.211				5208			463	30	100	25		0.0455181	0.0626662	0.0495688	0.125607			0.397611		1.73346
5.41773	30.0414	7.31736	0.688543	0.398125	47.8129		120.247		0.141734	5976	5225			460	30	100	25		0.0203023	-0.565975	0.0459266	0.0190329			0.397939		1.72947
5.4344	30.069	7.31848	0.689201	0.399278	47.9834		120.211				5221			460	30	100	25		0.0766093	0.502681	0.0485429	0.0478339			0.398268		1.72612
5.45106	30.069	7.31769	0.689413	0.399212	48.0924		120.247				5252			466	30	100	25		0.0546717	0.259101	0.0472998	0.0207129			0.398597		1.72693
5.46773	30.069	7.31692	0.690498	0.399583	47.844		120.211				5211			456	30	100	25		0.0658171	0.15333	0.0501355	0.0281551			0.398926		1.72805
5.4844	30.069	7.31928	0.691158	0.398853	48.0766		120.211				5211			465	30	100	25		0.0422342	-0.0394075	0.0473325	-0.0268411			0.399256		1.73286
5.50106	30.0414	7.31882	0.692247	0.400313	48.0236		120.247				5276	0.30303	660	460	30	100	25	-1	0.0657925	0.54589	0.0507852	0.0582994			0.399585		1.72926
5.51774	30.0414	7.32229	0.690051	0.398853	48.6326		120.175				5204			450	30	100	25		-0.0127652	-1.07244	0.0456914	-0.0342128					1.73009
5.5344	30.0138	7.31873	0.687886	0.398125	49.5565		120.103				5204			460	30	100	25		-0.0327349	-1.04885	0.0361606	-0.133667					1.72782
5.55107	29.9862	7.31906	0.685501	0.395644	50.3353		120.031				5187			478	30	100	25		-0.118841	-2.21559	0.0178984	-0.386807					1.73262
5.56773	29.931	7.31854	0.68271	0.39558	50.8817		120.031				5191			425	30	100	25		-0.0988892	-1.69342	0.00465493	-0.512079					1.72585
5.58441	29.9034	7.31578	0.680374	0.39349	51.1581		119.851		0.159369	5961	5175			453	30	100	25		-0.206269	-3.26401	-0.026776	-0.9306					1.72908
5.60107	29.8759	7.3157	0.678671	0.393834	51.8116		119.672				5181			470	30	100	25		-0.151961	-1.67025	-0.0497352	-1.14497					1.72324
5.61774	29.8483	7.31727	0.675903	0.391624	52.247		119.529				5184			472	30	100	25		-0.197541	-1.97746	-0.0789972	-1.38173					1.7259
5.63441	29.8207	7.31466	0.672968	0.389542	52.5843		119.386				5150			455	30	100	25		-0.186512	-0.812003	-0.104413	-1.46757					1.72759
5.65106	29.7931	7.31311	0.671294	0.389478	52.6319		119.207				5170			474	30	100	25		-0.186541	-1.0519	-0.13245	-1.6451					1.72357
5.66773	29.7931	7.31262	0.667966	0.386285	52.8176		119.065				5133	0.318818	643	456	30	100	25		-0.221797	-0.18637	-0.155676	-1.54665					1.7292
5.6844	29.7655	7.31171	0.665486	0.384576	53.1307		119.136				5075			437	30	100	25		-0.285471	-1.60225	-0.183758	-1.60814					1.73044
5.70107	29.7655	7.3086	0.66324	0.384513	53.3133		119.565				5113			455	30	100	25		-0.219903	-0.268354	-0.194987	-1.39178					1.72488
5.71776	29.7379	7.31099	0.660588	0.382832	53.2378		119.314				5085			462	30	100	25		-0.208473	-0.263476	-0.207163	-1.2329					1.72553
5.73442	29.7655	7.30774	0.657775	0.381408	53.1836		119.029				5075			463	30	100	25		-0.251184	-0.775496	-0.212154	-0.956396					1.7246
5.75107	29.7655	7.30413	0.655922	0.380364	53.3328		118.78		0.157554	5871	5062			447	30	100	25		-0.185342	0.437419	-0.215863	-0.72221					1.72446
5.76773	29.7379	7.30617	0.65353	0.379323	53.4948		118.531				5075			431	30	100	25	1	-0.165063	1.445	-0.212254	-0.341937					1.72289
5.78439	29.7379	7.3059	0.653706	0.379666	53.0679		118.248				5072			450	30	100	25		-0.152237	0.81207	-0.208446	-0.161485					1.72179
5.80106	29.7931	7.3008	0.654509	0.378969	52.1575		118.177				5099			466	30	100	25		-0.121739	1.04122	-0.201245	0.0710841					1.72708
5.81774	29.7931	7.30003	0.65492	0.379666	51.3037		118.141				5096			452	30	100	25		-0.0549415	2.35534	-0.182706	0.353496					1.72499
5.83439	29.8207	7.30094	0.654705	0.379666	50.5765		118.177				5085	0.280245	653	442	30	100	25		-0.0220449	1.95981	-0.153436	0.749281					1.72442
5.85107	29.8483	7.30116	0.656316	0.379552	50.2489		118.248				5068			438	30	100	25		0.007238	2.06729	-0.128199	1.0088			0.379552		1.72919
5.86773	29.9034	7.30116	0.655942	0.381001	49.8098		118.248				5073			467	30	100	25		0.0421062	2.33213	-0.100356	1.2972			0.379862		1.72163
5.88439	29.931	7.29824	0.656926	0.381356	49.4407		118.389				5099			439	30	100	25		0.0753346	2.36488	-0.0640766	1.64613			0.380172		1.72261
5.90106	29.931	7.2981	0.657518	0.381356	49.0516		118.531				5062			454	30	100	25		0.0532924	1.29893	-0.0375616	1.74185			0.380483		1.72416
5.91774	29.9586	7.30157	0.657124	0.380708	48.903		118.638		0.143249	5836	5089			452	30	100	25		0.0328919	0.65914	-0.0155666	1.65453			0.380794		1.72605
5.9344	29.9862	7.29986	0.658744	0.382109	48.8896		118.709				5082			441	30	100	25		0.0805852	0.880214	0.0103025	1.66211			0.381105		1.72397
5.95107	29.9862	7.29859	0.659596	0.382057	48.4536		118.851				5106			438	30	100	25		0.0332076	-0.106771	0.0275188	1.53455			0.381416		1.72643
5.96773	30.0138	7.29939	0.66037	0.382758	48.4846		118.922				5062			448	30	100	25		0.0440543	-0.375354	0.0385184	1.23114			0.381728		1.72529
5.98439	30.0138	7.29846	0.66037	0.382811	48.4103		119.065				5092			440	30	100	25		0.0457001	-0.0911104	0.0460456	1.00326			0.38204		1.72505
6.00106	29.9862	7.29785	0.659973	0.381701	48.1631		119.136				5106	0.282407	648	442	30	100	25		0.0312441	-0.0197745	0.0487129	0.771365			0.382352		1.72903
6.01774	30.0138	7.29997	0.661583	0.382758	48.087		119.243				5116			462	30	100	25		0.0203808	-0.722429	0.046299	0.431969			0.382664		1.72846
6.0344	30.0138	7.29804	0.662621	0.384166	48.1704		119.279				5119			463	30	100	25		0.0660682	0.394368	0.0452694	0.213024			0.382977		1.72483
6.05106	30.0414	7.29964	0.662201	0.383808	47.9535		119.386				5140			448	30	100	25		0.0328655	-0.134269	0.0429997	0.0537793			0.38329		1.72534
6.06774	30.0414	7.29785	0.66364	0.384513	47.9457		119.457				5119			457	30	100	25		0.0532277	0.0903194	0.0452593	-0.00942297			0.383603		1.72592
6.0844	30.0414	7.29851	0.664261	0.384587	47.8239		119.565		0.150534	5899	5143			437	30	100	25		0.0903845	0.709705	0.0463481	-0.0283684			0.383916		1.72721
6.10107	30.0414	7.30116	0.664863	0.385598	47.8738		119.636				5147			443	30	100	25		0.0887136	0.82002	0.0525154	0.0746084			0.38423		1.72424
6.11773	30.069	7.30157	0.666331	0.38563	48.0809		119.672				5140			465	30	100	25		0.0456571	-0.244919	0.0526935	0.0891011			0.384544		1.7279
6.1344	30.069	7.30231	0.665084	0.38563	47.8275		119.672				5157			455	30	100	25		0.0568249	0.28748	0.0539296	0.131167			0.384858		1.72467
6.15106	30.0966	7.3027	0.667138	0.385989	47.7818		119.744				5133			441	30	100	25		0.0459869	-0.0868957	0.0555677	0.123709			0.385172		1.72838
6.16774	30.069	7.30154	0.666512	0.385926	47.6357		119.815				5160	0.30531	678	460	30	100	25		0.0417094	-0.584045	0.0579375	0.139085			0.385487		1.72705
6.18439	30.069	7.30281	0.667966	0.387068	47.7465		119.815				5123			448	30	100	25		0.045645	-0.516872	0.0556683	0.0378359			0.385802		1.72571
6.20106	30.069	7.30405	0.667541	0.386634	47.8939		119.887				5140			452	30	100	25		0.0311973	-0.173531	0.0554829	0.0334735			0.386117		1.72655
6.21773	30.0966	7.30364	0.668795	0.38764	47.7228		119.887				5116			452	30	100	25		0.0623858	0.0667357	0.0565005	0.0308531			0.386433		1.7253
6.23439	30.0966	7.30281	0.669241	0.387047	47.6728		119.959				5170			443	30	100	25		0.0328349	-0.157832	0.0501061	-0.0655399			0.386748		1.7291
6.25107	30.069	7.30488	0.669627	0.387757	47.5986		119.959		0.161339	5975	5157			457	30	100	25		0.0567995	0.18109	0.0465601	-0.136532			0.387064		1.72693
6.26774	30.069	7.30424	0.670663	0.388404	47.7636		119.995				5126			431	30	100	25		0.0413521	-0.0515093	0.0460818	-0.115042			0.387381		1.72671
6.2844	30.069	7.30548	0.67213	0.38983	47.8586		119.995				5164			475	30	100	25		0.0987746	0.810875	0.0507428	-0.0568871			0.387697		1.72416
6.30106	30.069	7.30424	0.672335	0.389116	47.78		120.031				5147			460	30	100	25		0.0456166	-0.201239	0.0507017	-0.0695919			0.388014		1.72785
6.31773	30.069	7.30361	0.672539	0.389191	47.7794		120.031				5191			450	30	100	25		0.066292	0.401476	0.0534331	0.0399104			0.388331		1.72804
6.33441	30.0966	7.30568	0.673173	0.38983	47.6618		120.175				5204	0.276295	637	476	30	100	25		0.0639771	0.086121	0.05547	0.10691			0.388648		1.72684
6.35107	30.069	7.30769	0.673623	0.390192	47.8829		120.211				5186			447	30	100	25		0.0551192	0.165209	0.058128	0.144547			0.388966		1.72639
6.36773	30.0966	7.30617	0.675512	0.390961	47.9743		120.175				5160			463	30	100	25		0.0347674	-0.768105	0.0550593	0.0517873		0.0490015	0.389284		1.72782	0.674398	7.30821	48.0811	119.839	5165.98	456.111	5942.83	663.167	0.151347	0.297686	30.0396	1.72803
6.38441	30.069	7.3084	0.674443	0.390203	47.6637		120.175				5130			438	30	100	25		0.0334563	-0.145903	0.0551283	0.0531128			0.389602		1.72844
6.40106	30.069	7.30857	0.674854	0.390246	47.3628		120.175				5184			471	30	100	25		0.0324772	-0.405788	0.0524258	-0.0120959			0.38992		1.72931
6.41773	30.069	7.30675	0.675903	0.391709	47.6716		120.211		0.144368	5957	5194			465	30	100	25		0.05773	-0.0749779	0.0542456	-0.0147035			0.390239		1.72552
6.43441	30.0414	7.31074	0.676975	0.392824	47.8982		120.247				5201			460	30	100	25		0.0806532	0.306375	0.0522321	-0.070759			0.390557		1.72335
6.45106	30.0138	7.31105	0.676975	0.392041	47.6686		120.211				5147			456	30	100	25		0.0331189	-0.0197828	0.0508435	-0.0505972			0.390876		1.72679
6.46773	30.0414	7.30948	0.678029	0.391677	47.741		120.175				5194			461	30	100	25		0.0452607	0.141668	0.0485067	-0.0794647			0.391196		1.73109
6.48439	30.0414	7.31052	0.678236	0.391677	47.7904		120.211				5204			447	30	100	25		0.043945	0.137618	0.0462809	-0.0737429			0.391515		1.73162
6.50107	30.0414	7.30923	0.679086	0.393178	47.7484		120.175				5153	0.303817	655	467	30	100	25		0.0449036	-0.153891	0.0451458	-0.109198			0.391835		1.72717
6.51773	30.0414	7.31028	0.680145	0.393533	47.8367		120.139				5204			449	30	100	25		0.0216361	-0.708337	0.0436868	-0.102558			0.392155		1.72831
6.5344	30.0414	7.31121	0.680353	0.392878	48.0607		120.283				5181			472	30	100	25		0.0255678	-0.0906074	0.0428103	-0.0964136			0.392476		1.73172
6.55107	30.0414	7.31231	0.681206	0.393898	47.8476		120.319				5208			478	30	100	25		0.0678501	0.271063	0.0467406	-0.0212079			0.392797		1.7294
6.56775	30.069	7.31113	0.681644	0.393898	47.7934		120.283				5191			476	30	100	25		0.0678351	0.286607	0.0478634	0.0189681			0.393117		1.73051
6.5844	30.069	7.31344	0.681853	0.394566	47.9371		120.283		0.15612	5989	5225			454	30	100	25		0.0422773	-0.0315176	0.0435994	-0.0185755			0.393439		1.72811
6.60107	30.069	7.31518	0.681853	0.393898	48.0632		120.247				5201			463	30	100	25		0.011141	-0.125926	0.0411574	-0.0303692			0.39376		1.73104
6.61773	30.0414	7.31468	0.683359	0.394975	47.9		120.175				5191			434	30	100	25		0.0639062	0.460093	0.0432291	0.00501139			0.394082		1.73013
6.6344	30.0414	7.31344	0.684639	0.395698	47.8312		120.175				5187			448	30	100	25		0.0547145	-0.157627	0.0444257	-0.0277936			0.394404		1.7302
6.65106	30.0414	7.31738	0.684449	0.394975	47.7818		120.139				5191			467	30	100	25		0.0327725	-0.420833	0.0430778	-0.0574538			0.394726		1.73289
6.66774	30.0414	7.3176	0.686576	0.397148	47.864		120.139				5225	0.285926	675	462	30	100	25		0.078284	0.43207	0.0493721	0.0692581			0.395048		1.72876
6.6844	30.0414	7.31727	0.685501	0.396423	48.2392		120.103				5218			460	30	100	25		0.0766599	0.786225	0.055049	0.166684			0.395371		1.72922
6.70107	30.069	7.31884	0.687019	0.397517	48.2587		120.067				5194			467	30	100	25		0.0769649	0.156697	0.0560617	0.153976			0.395694		1.72828
6.71773	30.0414	7.31598	0.686787	0.396845	48.2099		120.031				5238			462	30	100	25		0.0347208	-0.239946	0.0523823	0.0954706			0.396018		1.73062
6.73439	30.0414	7.31961	0.688755	0.397452	48.0523		119.995				5208			439	30	100	25		0.0750071	0.506834	0.056019	0.155287			0.396341		1.73293
6.75106	30.0414	7.31683	0.688755	0.398244	48.1405		120.247		0.152475	6001	5245			464	30	100	25		0.0330734	-0.542586	0.0584559	0.108992			0.396665		1.72948
6.76773	30.069	7.31854	0.689179	0.398179	48.2282		120.716				5221			458	30	100	25		0.0530495	-0.283337	0.0572496	0.0263885			0.396989		1.73083
6.7844	30.069	7.32171	0.689413	0.397821	48.2027		120.607				5235			478	30	100	25		0.00916741	-0.813524	0.0521888	-0.046489			0.397313		1.73297
6.80106	30.0414	7.31904	0.691158	0.399278	48.1746		120.427				5234			449	30	100	25		0.0733347	0.463349	0.0566957	0.0517535			0.397638		1.73102
6.81773	30.0414	7.32207	0.690924	0.399637	48.0218		120.319				5231			468	30	100	25		0.0658	-0.110484	0.0553086	-0.00853026			0.397963		1.72888
6.83439	30.0414	7.3189	0.691585	0.399278	48.1704		120.247				5228	0.332362	686	474	30	100	25		0.0310982	-0.0237024	0.0502462	-0.0985222			0.398288		1.73209
6.85107	30.0414	7.32085	0.692461	0.399278	48.3604		120.319				5214			466	30	100	25		0.033061	-0.23985	0.045368	-0.142583			0.398613		1.73429
6.86774	30.0414	7.32066	0.692247	0.399637	48.1533		120.391				5262			474	30	100	25		0.0546677	0.546	0.0475843	-0.0552556			0.398939		1.73219
6.8844	30.0414	7.32284	0.692461	0.400313	48.0662		120.319				5221			464	30	100	25	-1	0.0310915	-0.506912	0.0427048	-0.167894			0.399265		1.7298
6.90109	30.0138	7.3203	0.69118	0.398907	48.5699		120.211				5235			472	30	100	25		-0.0219237	-1.05237	0.036594	-0.224537					1.73268
6.91773	29.9586	7.31934	0.688967	0.398179	49.2294		120.175		0.156539	6056	5225			481	30	100	25		-0.0330621	-0.769908	0.0270261	-0.2786					1.7303
6.9344	29.931	7.31997	0.686154	0.396737	50.2269		120.067				5191			466	30	100	25		-0.0766125	-1.31609	0.017495	-0.33444					1.7295
6.9511	29.9034	7.31953	0.68466	0.395644	51.037		119.959				5215			469	30	100	25		-0.120447	-2.10055	-0.00403631	-0.619318					1.73049
6.96773	29.8759	7.31959	0.68271	0.394555	51.4157		119.744				5167			474	30	100	25		-0.173881	-2.45977	-0.0306675	-0.88035					1.73033
6.98442	29.8207	7.31898	0.678671	0.392341	51.7245		119.529				5160			475	30	100	25		-0.19917	-2.12698	-0.0562528	-1.11405					1.7298
7.00107	29.8207	7.3159	0.676542	0.391699	52.2172		119.457				5184	0.284603	643	481	30	100	25		-0.196898	-1.96598	-0.0818039	-1.30584					1.7272
7.01774	29.7931	7.31455	0.673173	0.389116	52.6258		119.207				5177			469	30	100	25		-0.232713	-1.8731	-0.113735	-1.57463					1.73
7.0344	29.7655	7.3154	0.671498	0.38918	52.772		118.958				5123			455	30	100	25		-0.197761	-0.928162	-0.139163	-1.62143					1.72542
7.05106	29.7655	7.3149	0.670256	0.387407	52.8523		118.851				5130			473	30	100	25		-0.219392	-0.546132	-0.161104	-1.56519					1.73011
7.06773	29.7655	7.31171	0.667562	0.386285	52.8231		118.709				5102			473	30	100	25		-0.186724	0.149381	-0.178178	-1.46304					1.72816
7.0844	29.7655	7.31234	0.664883	0.385219	53.0667		118.567		0.158411	5915	5150			446	30	100	25		-0.200187	-0.0394605	-0.191908	-1.3212					1.72599
7.10106	29.7379	7.31094	0.662621	0.383808	53.1897		118.354				5096			452	30	100	25		-0.164858	0.814421	-0.196843	-0.99731					1.72644
7.11773	29.7379	7.31099	0.65914	0.381408	53.4011		118.141				5096			456	30	100	25		-0.242094	-0.532044	-0.204422	-0.783118					1.72817
7.1344	29.7379	7.30815	0.657321	0.380364	53.5125		118.212				5113			454	30	100	25		-0.220131	-0.00886608	-0.206751	-0.547771					1.72814
7.15106	29.7379	7.30402	0.654901	0.379666	53.1557		118.035				5055			441	30	100	25	1	-0.207408	-0.248212	-0.207919	-0.356908					1.72494
7.16773	29.7379	7.30421	0.655117	0.379666	52.8237		117.965				5058	0.276562	640	452	30	100	25		-0.174226	0.311523	-0.20142	-0.114172					1.72551
7.18441	29.7655	7.30471	0.655529	0.38002	52.0533		117.824				5035			446	30	100	25		-0.119001	0.550185	-0.192669	0.0500884					1.72498
7.20107	29.7931	7.3019	0.655903	0.379677	51.4188		117.859				5055			447	30	100	25		-0.0545953	2.24968	-0.174358	0.360735			0.379677		1.72753
7.21773	29.8207	7.30446	0.656729	0.380302	50.7769		117.929				5092			461	30	100	25		-0.00197395	2.61819	-0.15383	0.635047			0.379991		1.72686
7.23439	29.8483	7.30388	0.656926	0.38001	50.1551		117.965				5099			446	30	100	25		0.0108573	2.61919	-0.130381	0.930452			0.380306		1.72871
7.25108	29.8759	7.30163	0.657755	0.380771	49.6034		118.071		0.154096	5860	5075			472	30	100	25		0.0348654	2.50873	-0.10819	1.11871			0.380621		1.72743
7.26773	29.9034	7.30231	0.657538	0.380364	49.5936		118.106				5092			456	30	100	25		0.0108578	1.55857	-0.0800838	1.351			0.380937		1.72871
7.2844	29.931	7.30336	0.659159	0.382109	48.8664		118.248				5079			443	30	100	25		0.0766328	1.57474	-0.04711	1.52696			0.381252		1.72506
7.3011	29.9862	7.30041	0.66037	0.382811	48.7952		118.389				5082			440	30	100	25		0.0788767	0.969702	-0.0153007	1.66228			0.381568		1.72505
7.31774	29.9586	7.29997	0.659377	0.382109	48.6777		118.531				5075			451	30	100	25		0.0660979	0.662824	0.0114019	1.70131			0.381885		1.72563
7.33439	29.9586	7.30036	0.660787	0.382465	48.4822		118.638				5113	0.277691	641	450	30	100	25		0.0532805	0.221031	0.0305443	1.66474			0.382201		1.72771
7.35107	29.9862	7.3016	0.661105	0.383514	48.5949		118.78				5099			452	30	100	25		0.098949	1.05693	0.0476048	1.53221			0.382518		1.72381
7.36774	30.0138	7.30154	0.661823	0.383808	48.3671		118.851				5092			457	30	100	25		0.0532441	-0.280653	0.0537402	1.21012			0.382835		1.72436
7.38441	30.0138	7.30041	0.662401	0.383461	48.1521		118.922				5123			458	30	100	25		0.020385	-0.702175	0.0547988	0.841079			0.383152		1.72743
7.40106	30.0138	7.30039	0.66364	0.384576	47.9743		118.993				5096			455	30	100	25		0.0772385	0.133702	0.0595069	0.577186			0.38347		1.72564
7.41774	30.0138	7.30096	0.66302	0.384218	47.9615		119.136		0.162367	5931	5062			462	30	100	25		0.0548691	0.0190587	0.0643971	0.406129			0.383787		1.72563
7.4344	30.0138	7.30022	0.664863	0.385155	48.1466		119.243				5109			446	30	100	25		0.0512594	-0.572351	0.0615778	0.167563			0.384105		1.72622
7.45107	30.0138	7.3016	0.665205	0.385219	47.9852		119.314				5109			444	30	100	25		0.0440224	-0.110661	0.0577051	0.0475227			0.384424		1.72682
7.46773	30.0414	7.3022	0.665285	0.385577	47.7495		119.386				5133			452	30	100	25		0.0660387	0.54789	0.0576985	0.0347523			0.384742		1.72543
7.48439	30.0414	7.30463	0.665908	0.384871	47.8884		119.386				5116			456	30	100	25		0.00919812	-0.816486	0.0528005	-0.0805275			0.385061		1.73021
7.50107	30.069	7.30196	0.66613	0.384871	47.7751		119.457				5126	0.25832	631	470	30	100	25		0.0203695	-0.414019	0.0440694	-0.243966			0.38538		1.73079
7.51774	30.0414	7.30683	0.666512	0.385577	47.8512		119.457				5140			460	30	100	25		0.0131365	-0.457435	0.039613	-0.263609			0.3857		1.72861
7.5344	30.069	7.30529	0.667541	0.387343	47.8896		119.457				5116			447	30	100	25		0.0660023	0.263771	0.0446816	-0.156281			0.386019		1.72338
7.55106	30.069	7.30358	0.667966	0.386634	47.9256		119.457				5157			458	30	100	25		0.0328389	-0.398419	0.0397483	-0.215406			0.386339		1.72764
7.56775	30.069	7.30609	0.66837	0.387004	47.836		119.565				5164			467	30	100	25		0.0663197	0.685307	0.0410206	-0.141378			0.386659		1.72704
7.58439	30.069	7.30545	0.668998	0.386634	47.7222		119.6		0.146337	5870	5187			460	30	100	25		0.0548536	0.413886	0.04142	-0.0317964			0.38698		1.73031
7.60106	30.0966	7.30496	0.670256	0.387757	48.0084		119.636				5164			463	30	100	25		0.0676396	0.654094	0.0440441	0.0531763			0.387301		1.72855
7.61773	30.0966	7.30603	0.6705	0.388117	47.8415		119.672				5126			452	30	100	25		0.0239628	-0.50453	0.039369	-0.0637592			0.387622		1.72757
7.6344	30.0966	7.30708	0.670053	0.387407	47.8537		119.672				5123			441	30	100	25		0.0239622	-0.106509	0.0410095	0.0151272			0.387943		1.72959
7.65107	30.069	7.3105	0.67213	0.389894	47.5376		119.672				5140			448	30	100	25		0.0892731	0.275485	0.0486654	0.0917387			0.388264		1.72388
7.66773	30.0966	7.30744	0.672764	0.388765	47.8324		119.744				5150	0.264931	653	460	30	100	25		0.0659671	0.133349	0.0545355	0.157381			0.388586		1.73051
7.68439	30.0966	7.31141	0.673173	0.389542	47.9146		119.744				5170			466	30	100	25		0.0551294	-0.150128	0.0533274	0.111393			0.388908		1.72811
7.70106	30.069	7.30719	0.673214	0.389436	48.0395		119.708				5167			472	30	100	25		0.0406874	0.200694	0.0541994	0.177961			0.38923		1.72869
7.71774	30.069	7.31077	0.674013	0.389478	47.9706		119.708				5167			467	30	100	25		0.0639912	0.480353	0.0539407	0.155188		0.0497037	0.389553		1.73055	0.674388	7.31036	48.2317	119.498	5158.13	459.032	5929.33	648	0.155169	0.275696	30.0317	1.72907
7.7344	30.069	7.30741	0.674854	0.390907	47.9158		119.78				5140			463	30	100	25		0.0311568	-0.697353	0.0513077	0.0317171			0.389876		1.72638
7.75106	30.069	7.31072	0.675059	0.39126	47.8123		119.708		0.145978	5905	5167			477	30	100	25		0.0767614	0.12954	0.0523213	-0.0265667			0.390199		1.72535
7.76773	30.069	7.31554	0.675903	0.39095	48.0449		119.744				5204			462	30	100	25		0.0432955	-0.142005	0.0544693	0.0137139			0.390522		1.72887
7.7844	30.0966	7.31256	0.675512	0.391207	48.037		119.744				5140			443	30	100	25		0.0544416	0.165034	0.0578559	0.0438853			0.390846		1.72674
7.80106	30.0966	7.31488	0.677595	0.391624	47.9603		119.708				5170			457	30	100	25		0.0659294	0.0232604	0.0552622	0.0158604			0.39117		1.73022
7.81773	30.0966	7.31289	0.678029	0.391207	48.0863		119.815				5164			465	30	100	25		0.00918308	-0.263714	0.0489529	-0.0282577			0.391494		1.73317
7.83441	30.069	7.31151	0.678671	0.392277	47.9128		120.679				5181	0.271756	655	464	30	100	25		0.0311431	-0.547336	0.0462877	-0.0723919			0.391818		1.73008
7.85106	30.069	7.31449	0.679293	0.393414	47.6771		120.535				5147			456	30	100	25		0.0753998	0.385236	0.0501447	-0.0518872			0.392143		1.72666
7.86773	30.0414	7.31444	0.679521	0.392341	48.0498		120.391				5157			462	30	100	25		0.0347571	-0.236233	0.0468964	-0.131508			0.392468		1.73196
7.8844	30.0414	7.3143	0.679937	0.393715	47.9365		120.283				5177			457	30	100	25		0.0639179	-0.0241367	0.0505365	-0.056706			0.392793		1.72698
7.90106	30.0414	7.31557	0.682292	0.394436	47.9755		120.175				5160			468	30	100	25		0.0986635	1.07376	0.0529701	0.0482069			0.393119		1.72979
7.91772	30.0414	7.31366	0.682501	0.39449	47.7855		120.139		0.163585	6003	5201			463	30	100	25		0.067528	0.436702	0.0556626	0.112508			0.393445		1.73008
7.9344	30.0414	7.31534	0.683149	0.394501	48.2355		120.103				5221			467	30	100	25		0.033096	-0.507623	0.0532909	0.0377681			0.393771		1.73168
7.95107	30.0414	7.31603	0.683589	0.394921	47.9846		120.031				5163			466	30	100	25		0.0786502	0.526694	0.0547043	0.0937051			0.394097		1.73095
7.96773	30.0414	7.31562	0.683149	0.394555	47.9384		120.103				5225			466	30	100	25		0.0255609	-0.460311	0.0565241	0.071861			0.394424		1.73144
7.98439	30.0414	7.31617	0.684009	0.394555	48.1838		120.103				5191			432	30	100	25		0.00360426	-1.14072	0.0534642	0.00592924			0.394751		1.73362
8.00107	30.0414	7.31788	0.685732	0.395666	47.7343		120.067				5269	0.272871	634	470	30	100	25		0.0357063	-0.381823	0.0490538	-0.0792995			0.395078		1.73311
8.01773	30.069	7.31675	0.684639	0.396001	48.2337		119.959				5235			469	30	100	25		0.0455394	0.14933	0.0502518	-0.0364592			0.395405		1.72888
8.03441	30.069	7.31986	0.68487	0.395223	48.3446		119.923				5203			453	30	100	25		0.00917225	-0.833652	0.044169	-0.126405			0.395733		1.73287
8.05107	30.0414	7.3165	0.686386	0.397094	48.2258		119.815				5198			467	30	100	25		0.076967	0.616801	0.0417583	-0.177178			0.396061		1.72852
8.06773	30.069	7.31669	0.686808	0.397029	47.9779		119.815				5181			465	30	100	25		0.0750116	0.856891	0.0425898	-0.13049			0.396389		1.72987
8.0844	30.0414	7.31848	0.687886	0.397116	48.1101		119.78		0.158648	6007	5218			468	30	100	25		0.0438888	0.0981927	0.043789	-0.0631776			0.396718		1.73221
8.10106	30.0414	7.32096	0.688585	0.397094	48.2745		119.744				5201			470	30	100	25		0.033079	-0.149529	0.0387255	-0.138314			0.397046		1.73406
8.11773	30.0414	7.32039	0.688967	0.398559	48.2429		119.744				5207			465	30	100	25		0.100882	1.10071	0.0470945	0.0351335			0.397375		1.72864
8.1344	30.0414	7.32014	0.689647	0.397821	48.1582		119.708				5242			484	30	100	25		0.0219398	-0.660365	0.0491318	0.0885064			0.397705		1.73356
8.1511	30.0414	7.32105	0.689625	0.398179	48.0424		119.708				5228			456	30	100	25		0.0346901	-0.483614	0.0490189	0.0771963			0.398034		1.73195
8.16772	30.0414	7.32003	0.691606	0.398853	47.9645		119.708				5204	0.308605	674	472	30	100	25		0.0523882	0.102	0.0497799	0.0719374			0.398364		1.73399
8.18439	30.0414	7.32342	0.691606	0.398853	48.4408		119.672				5255			457	30	100	25		0.0530383	0.239506	0.0546539	0.191177			0.398694		1.73399
8.20107	30.069	7.32433	0.692034	0.399212	48.0474		119.815				5201			472	30	100	25		0.0196379	-0.974797	0.048284	0.0143329			0.399025		1.7335
8.21774	30.0414	7.32501	0.692461	0.398853	48.0395		119.78				5279			477	30	100	25		0.0310964	0.109862	0.0434045	-0.0686702			0.399355		1.73613
8.23439	30.0414	7.32355	0.693125	0.400008	48.0382		119.78				5235			427	30	100	25	-1	0.0550189	0.244068	0.0446412	-0.0524619			0.399686		1.73278
8.25108	30.0414	7.32278	0.692034	0.399278	48.6387		119.744		0.161908	6059	5252			464	30	100	25		0.0127631	-0.475396	0.0423839	-0.0886693					1.73321
8.26773	30.0138	7.32196	0.688331	0.397397	49.7909		119.708				5253			446	30	100	25		-0.0438688	-1.16283	0.0263004	-0.340174					1.7321
8.2844	29.9862	7.32044	0.686597	0.397094	50.5717		119.6				5194			441	30	100	25		-0.0638474	-1.00191	0.0167685	-0.378124					1.72905
8.30106	29.9586	7.32388	0.684219	0.394555	50.9413		119.493				5167			453	30	100	25		-0.130044	-1.9341	-0.00153524	-0.539289					1.73415
8.31773	29.9034	7.32264	0.682292	0.394146	51.4888		119.35				5187			459	30	100	25		-0.177154	-2.78595	-0.0270399	-0.860172					1.73106
8.3344	29.8759	7.31934	0.679293	0.392695	51.6349		119.243				5214	0.306122	686	460	30	100	25		-0.199504	-2.54754	-0.0551002	-1.16984					1.72982
8.35106	29.8483	7.31796	0.677843	0.391624	52.5826		119.029				5160			469	30	100	25		-0.175633	-1.58125	-0.076797	-1.23723					1.73085
8.36775	29.8483	7.31692	0.673603	0.38983	52.7476		118.815				5136			454	30	100	25		-0.221515	-1.89167	-0.104865	-1.45962					1.72794
8.38441	29.8207	7.3165	0.672335	0.388468	52.8505		118.602				5160			456	30	100	25		-0.186545	-0.677906	-0.131705	-1.56206					1.73073
8.40106	29.7931	7.31587	0.668998	0.387407	53.1368		118.46				5113			440	30	100	25		-0.206949	-0.357549	-0.156118	-1.54897					1.72686
8.41772	29.7931	7.31306	0.666734	0.385588	52.733		118.283		0.159228	5960	5119			444	30	100	25		-0.21919	-0.236245	-0.175598	-1.44601					1.72914
8.43442	29.7931	7.31499	0.664883	0.384218	53.4224		118.071				5096			455	30	100	25		-0.229024	-0.6405	-0.193951	-1.40586					1.73048
8.45106	29.7655	7.31493	0.662401	0.383871	53.5491		117.894				5068			438	30	100	25		-0.184871	0.439807	-0.200043	-1.14209					1.72558
8.46773	29.7931	7.31328	0.659754	0.381356	53.2957		117.718				5062			443	30	100	25		-0.22175	-0.4225	-0.204998	-0.879484					1.73002
8.48441	29.7655	7.30799	0.656926	0.380364	53.3858		117.612				5096			449	30	100	25		-0.220109	-0.157886	-0.207287	-0.613967					1.7271
8.50106	29.7655	7.30645	0.654489	0.37926	53.3919		117.577				5106	0.297546	652	464	30	100	25	1	-0.198545	0.24772	-0.209833	-0.410748					1.7257
8.51773	29.7655	7.30785	0.656119	0.379895	53.0916		117.366				5041			446	30	100	25		-0.135822	1.11874	-0.200311	-0.0762576					1.72711
8.5344	29.7931	7.30705	0.654509	0.379198	52.1721		117.366				5082			462	30	100	25		-0.146973	0.454736	-0.195915	0.0495915					1.72603
8.55106	29.8207	7.30388	0.655509	0.379604	51.3846		117.401				5065			430	30	100	25		-0.0552643	1.99793	-0.179061	0.311311			0.379604		1.72683
8.56773	29.8483	7.30331	0.656729	0.381063	50.8384		117.471				5065			440	30	100	25		0.0220414	2.90636	-0.152257	0.66049			0.37992		1.72341
8.58442	29.8759	7.30471	0.656729	0.380302	50.3164		117.542		0.154821	5839	5109			468	30	100	25		0.0328938	2.77663	-0.123155	1.04017			0.380237		1.72686
8.60107	29.9034	7.30287	0.657933	0.381408	50.015		117.612				5038			441	30	100	25		0.0476912	2.20205	-0.0973151	1.23598			0.380554		1.72501
8.61773	29.931	7.30413	0.65813	0.381701	49.6021		117.753				5052			437	30	100	25		0.0789492	2.71117	-0.0639041	1.58416			0.380871		1.7242
8.6344	29.9586	7.30309	0.659973	0.382402	49.2964		117.859				5123			452	30	100	25		0.088139	1.72081	-0.0296543	1.7929			0.381188		1.72586
8.65107	29.9862	7.30242	0.658328	0.381764	49.0126		117.965				5099			459	30	100	25		0.0220319	-0.00011371	-0.00514578	1.76537			0.381506		1.72444
8.66773	29.9586	7.3038	0.659754	0.382057	48.7294		118.177				5150	0.299065	642	456	30	100	25		0.0552629	0.268496	0.0160858	1.6709			0.381824		1.72685
8.68439	30.0138	7.30328	0.659576	0.381764	48.7386		118.212				5082			451	30	100	25		0.0111806	-0.438153	0.0336584	1.57169			0.382142		1.72771
8.70107	30.0138	7.30325	0.660171	0.382811	48.5632		118.318				5126			443	30	100	25		0.0348465	-0.529215	0.0436707	1.29089			0.38246		1.72454
8.71773	30.0138	7.30256	0.661803	0.382811	48.3847		118.425				5126			439	30	100	25		0.0128199	-0.903827	0.0426461	0.867538			0.382779		1.7288
8.73441	30.0138	7.3032	0.662621	0.383871	48.3427		118.531				5116			458	30	100	25		0.0660562	0.528201	0.0463308	0.617713			0.383098		1.72615
8.75107	30.0138	7.30284	0.662401	0.383514	48.1887		118.673		0.151011	5887	5109			440	30	100	25		0.0456865	-0.11491	0.0461081	0.360273			0.383417		1.72719
8.76773	30.0414	7.30386	0.664281	0.384218	48.2319		118.78				5085			459	30	100	25		0.0769107	0.788765	0.0458816	0.146672			0.383737		1.72892
8.78439	30.0138	7.30361	0.664462	0.384924	48.3013		118.78				5136			461	30	100	25		0.0660548	0.374547	0.0434278	-0.00291232			0.384057		1.72622
8.8011	30.0414	7.30477	0.665285	0.384924	48.1095		118.886				5140			468	30	100	25		0.0660151	0.638041	0.0483148	0.0679937			0.384377		1.72836
8.81773	30.0414	7.30096	0.665687	0.385588	47.9615		118.993				5109			458	30	100	25		0.0535557	-0.150033	0.0481251	0.0214905			0.384697		1.72642
8.8344	30.0414	7.30328	0.665285	0.384166	47.872		118.993				5130	0.335777	682	447	30	100	25		0.0203727	-0.303767	0.0491465	0.0364224			0.385018		1.73177
8.85106	30.0414	7.30427	0.666311	0.38563	48.0741		119.029				5136			431	30	100	25		0.0440164	-0.394727	0.0501653	0.0513655			0.385339		1.72785
8.86774	30.069	7.30598	0.666936	0.385219	48.0321		119.172				5186			461	30	100	25		0.00919613	-0.682228	0.0497627	0.0759877			0.38566		1.73132
8.88439	30.069	7.30686	0.667562	0.386285	47.8945		119.172				5160			463	30	100	25		0.0423883	-0.28367	0.0471329	-0.0142202			0.385981		1.72816
8.90107	30.069	7.30837	0.667541	0.386634	47.9128		119.243				5089			456	30	100	25		0.0325079	-0.252567	0.0456686	-0.0295154			0.386303		1.72655
8.91774	30.0966	7.30694	0.668998	0.386983	47.777		119.314		0.154571	5939	5174			470	30	100	25		0.0876847	0.807705	0.0468657	-0.027411			0.386625		1.72875
8.93441	30.069	7.30584	0.669627	0.387343	47.9773		119.279				5106			450	30	100	25		0.0531838	0.109996	0.0454356	-0.0568055			0.386947		1.72877
8.95107	30.0966	7.30774	0.669627	0.387778	48.0017		119.314				5103			441	30	100	25		0.079453	0.843039	0.0469287	-0.034028			0.387269		1.72683
8.96773	30.0966	7.30824	0.671254	0.387693	47.8567		119.35				5187			447	30	100	25		0.0436608	0.0152694	0.0458293	-0.015661			0.387592		1.7314
8.9844	30.069	7.3087	0.671498	0.388351	47.9402		119.386				5130			446	30	100	25		0.0531775	0.248044	0.0494743	0.0456513			0.387915		1.7291
9.00107	30.069	7.31011	0.671498	0.387343	47.844		119.422				5201	0.292683	656	441	30	100	25		0.0111608	-0.918246	0.0458237	-0.0125174			0.388238		1.7336
9.01777	30.069	7.30906	0.673173	0.389116	48.1436		119.422				5187			468	30	100	25		0.0547837	0.0191909	0.0508889	0.065418			0.388562		1.73
9.0344	30.069	7.31116	0.674218	0.390544	47.9834		119.422				5136			454	30	100	25		0.0853139	0.0703382	0.0556584	0.104752			0.388886		1.72635
9.05106	30.069	7.31163	0.674854	0.38983	47.6899		119.457				5113			482	30	100	25		0.0659542	0.267522	0.0593747	0.16254			0.38921		1.73115
9.06773	30.0414	7.31096	0.674649	0.39126	47.7478		119.457				5150			449	30	100	25		0.0895551	0.436535	0.0595825	0.121299		0.0499822	0.389534		1.7243	0.674618	7.31134	48.2268	119.146	5161.11	458.984	5933.57	667	0.151446	0.308155	30.0304	1.72958
9.0844	30.069	7.30906	0.675162	0.38983	47.6948		119.422		0.148562	5910	5204			479	30	100	25		0.0767945	0.787694	0.0622059	0.196599			0.389859		1.73194
9.10106	30.0414	7.31088	0.675697	0.39126	47.8013		119.422				5174			452	30	100	25		0.0659608	0.13419	0.0607068	0.117837			0.390184		1.72698
9.11774	30.0414	7.31231	0.677409	0.39156	47.9304		119.457				5150			488	30	100	25		0.0311503	-0.649896	0.0593167	0.0439302			0.390509		1.73003
9.13442	30.069	7.31424	0.676748	0.390843	47.9048		119.493				5167			454	30	100	25		0.0311502	-0.417526	0.0568693	-0.0300221			0.390834		1.73151
9.15106	30.0414	7.31411	0.677595	0.390843	47.8896		119.529				5163			467	30	100	25		-0.0127895	-1.22815	0.0542081	-0.0644561			0.39116		1.73367
9.16773	30.069	7.31444	0.678443	0.391934	47.8701		119.493				5181	0.308166	649	478	30	100	25		0.0646068	-0.146256	0.0552996	-0.0828391			0.391486		1.73101
9.18439	30.0414	7.31482	0.679438	0.392277	47.9426		119.529				5225			456	30	100	25		0.0311492	-0.417757	0.0492813	-0.137072			0.391812		1.73204
9.20106	30.069	7.31551	0.679314	0.392641	47.9694		119.493				5164			468	30	100	25		0.033117	0.0236031	0.0456327	-0.164174			0.392139		1.73011
9.21773	30.0414	7.3132	0.680166	0.393296	47.9852		119.493				5167			481	30	100	25		0.075099	0.527538	0.0440265	-0.154063			0.392466		1.7294
9.2344	30.0414	7.31534	0.680582	0.393715	48.0632		119.529				5157			441	30	100	25		0.0878526	1.20762	0.0452551	-0.107404			0.392793		1.72861
9.25107	30.0414	7.31413	0.681227	0.393361	47.9481		119.565		0.151307	5968	5211			470	30	100	25		0.0435908	-0.252153	0.0427696	-0.150331			0.39312		1.73181
9.26773	30.0414	7.31466	0.682083	0.393662	48.0918		119.565				5140			435	30	100	25		0.0422843	0.133626	0.0440067	-0.063273			0.393448		1.73266
9.28441	30.0414	7.31545	0.681874	0.393715	48.1065		119.529				5204			450	30	100	25		0.0327689	-0.00417601	0.0441866	-0.0173452			0.393776		1.7319
9.30106	30.0414	7.31567	0.682522	0.394017	47.9542		119.529				5164			461	30	100	25		0.021959	-0.637728	0.0480475	0.0482574			0.394104		1.73222
9.31773	30.0414	7.31854	0.682731	0.394383	47.6856		119.565				5182			480	30	100	25		0.0203181	-0.810465	0.0431265	-0.0255436			0.394432		1.73114
9.33441	30.0138	7.3162	0.685101	0.395882	47.7319		119.529				5208	0.30219	685	462	30	100	25		0.0766715	0.396978	0.0481846	0.0649825			0.394761		1.73057
9.35107	30.0414	7.31799	0.685101	0.395105	48.0523		119.851				5184			463	30	100	25		0.0439013	0.0194019	0.0493828	0.0645157			0.39509		1.73397
9.36773	30.069	7.31672	0.685943	0.395526	48.0577		119.815				5204			473	30	100	25		0.0550556	0.267494	0.0471558	0.035622			0.395419		1.73426
9.3844	30.069	7.31771	0.686871	0.396185	47.7136		119.78				5184			468	30	100	25		0.0658449	0.526591	0.0447105	-0.0400479			0.395749		1.73371
9.40106	30.0414	7.32028	0.686175	0.395904	47.9195		119.815				5255			456	30	100	25		0.046194	0.310518	0.0449997	0.0224711			0.396079		1.73319
9.41773	30.0414	7.31915	0.686386	0.39626	47.7721		119.78		0.147931	5969	5220			452	30	100	25		0.0114654	-0.782578	0.0415754	-0.0793293			0.396409		1.73216
9.4344	30.069	7.32085	0.688776	0.398483	48.1765		119.708				5238			455	30	100	25		0.102176	0.699285	0.0492873	-0.00116697			0.396739		1.72849
9.45107	30.0414	7.31931	0.689009	0.397332	48.0059		119.672				5235			453	30	100	25		0.0546899	-0.00438817	0.052924	0.0692042			0.39707		1.73409
9.46773	30.069	7.32096	0.689413	0.398853	48.1052		119.672				5191			476	30	100	25		0.0805473	0.176424	0.0596162	0.178858			0.397401		1.72849
9.48439	30.069	7.32234	0.690732	0.398853	47.7916		119.708				5262			492	30	100	25		0.0890653	0.514455	0.0609933	0.191911			0.397732		1.7318
9.50107	30.0414	7.32152	0.690732	0.398788	47.8299		119.636				5242	0.311047	688	471	30	100	25		0.0762827	0.777706	0.0645912	0.276167			0.398063		1.73208
9.51773	30.0414	7.32256	0.69182	0.399986	48.1899		119.6				5228			461	30	100	25		0.0451762	-0.684084	0.0634935	0.170437			0.398395		1.72961
9.5344	30.0414	7.32339	0.69118	0.399158	47.8951		119.565				5231			468	30	100	25		0.0550054	0.00378537	0.0622891	0.112347			0.398727		1.7316
9.55106	30.0138	7.32102	0.692483	0.399517	47.7398		119.529				5204			484	30	100	25		0.0199671	-0.726976	0.059375	-0.00293022			0.399059		1.7333
9.56774	30.0138	7.32339	0.693361	0.399822	47.8932		119.565				5248			469	30	100	25		0.0291275	-0.719171	0.0613374	0.00411502			0.399392		1.73417
9.5844	29.9862	7.32292	0.694455	0.400619	47.8123		119.529		0.151918	6023	5245			487	30	100	25	-1	0.0549892	-0.255544	0.0560945	-0.101977			0.399725		1.73345
9.60106	30.0138	7.32328	0.691734	0.399899	48.5596		119.529				5201			465	30	100	25		-0.00261808	-0.573508	0.049727	-0.165213					1.72977
9.61773	29.9862	7.32298	0.689243	0.397332	49.4359		119.493				5204			470	30	100	25		-0.0549996	-1.32003	0.0346662	-0.331485					1.73468
9.6344	29.9586	7.32094	0.686386	0.39625	50.3025		119.422				5210			463	30	100	25		-0.09855	-1.42219	0.01382	-0.546668					1.73221
9.65107	29.931	7.32085	0.685101	0.395461	50.7623		119.314				5174			452	30	100	25		-0.131624	-1.92899	-0.00928075	-0.847412					1.73241
9.66773	29.8759	7.32336	0.682731	0.394383	51.2117		119.207				5198	0.334278	706	451	30	100	25		-0.188284	-2.91935	-0.0352207	-1.09577					1.73114
9.6844	29.8759	7.32264	0.679335	0.392577	51.9267		119.029				5187			456	30	100	25		-0.221727	-2.62916	-0.0659688	-1.38832					1.73045
9.70107	29.8207	7.32041	0.676975	0.390801	52.0009		118.851				5191			466	30	100	25		-0.198902	-1.72676	-0.0902876	-1.49941					1.73228
9.71774	29.8207	7.31859	0.674443	0.390427	52.4522		118.638				5116			444	30	100	25		-0.177619	-0.948716	-0.113259	-1.52492					1.72745
9.73441	29.7655	7.31793	0.672539	0.389074	52.7074		118.531				5136			451	30	100	25		-0.19538	-0.765028	-0.141078	-1.58153					1.72856
9.75106	29.7931	7.31631	0.669627	0.387163	52.7269		118.354		0.166217	5932	5113			440	30	100	25		-0.22171	-0.401131	-0.165422	-1.56237					1.72957
9.76774	29.7931	7.31554	0.666512	0.386222	53.1404		118.212				5102			434	30	100	25		-0.195838	0.310635	-0.18107	-1.38119					1.72573
9.78439	29.7655	7.31612	0.664863	0.38445	53.2038		118.071				5102			456	30	100	25		-0.196633	0.0272303	-0.191969	-1.22014					1.72939
9.80107	29.7655	7.31446	0.661165	0.383042	53.3249		117.929				5102			450	30	100	25		-0.229172	-0.618657	-0.202807	-1.07455					1.72609
9.81773	29.7655	7.31286	0.659338	0.381586	53.2408		117.753				5099			453	30	100	25		-0.233222	-0.454144	-0.2078	-0.800637					1.72789
9.83441	29.7655	7.3124	0.656513	0.379833	53.2567		117.612				5089	0.280967	662	457	30	100	25	1	-0.229347	-0.0916308	-0.208647	-0.518689			0.379833		1.72843
9.85106	29.7655	7.3087	0.65608	0.380531	52.9699		117.436				5099			453	30	100	25		-0.178152	0.212263	-0.206342	-0.303242			0.380154		1.72412
9.86773	29.7931	7.3097	0.658111	0.38123	52.035		117.331				5082			444	30	100	25		-0.100909	1.14869	-0.197818	-0.0701966			0.380475		1.72628
9.8844	29.8207	7.30934	0.658526	0.380886	51.3347		117.366				5089			460	30	100	25		-0.0677308	1.93735	-0.183635	0.230068			0.380797		1.72893
9.90106	29.8483	7.30749	0.659318	0.381931	50.6989		117.471				5089			452	30	100	25		0.010851	2.92902	-0.157795	0.600085			0.381119		1.72628
9.91773	29.8759	7.3059	0.659338	0.381168	50.3195		117.507		0.16	5875	5085			446	30	100	25		0.0421089	3.25787	-0.131356	0.927555			0.381442		1.72978
9.9344	29.9034	7.30669	0.660151	0.381931	50.1655		117.612				5085			445	30	100	25		0.0440675	2.66667	-0.104612	1.22083			0.381764		1.72846
9.95106	29.931	7.30799	0.661364	0.382633	49.5443		117.683				5062			442	30	100	25		0.0440572	1.73959	-0.0742529	1.48285			0.382087		1.72846
9.96773	29.931	7.3062	0.662601	0.383335	49.2751		117.788				5102			470	30	100	25		0.0769378	1.73617	-0.0397907	1.72622			0.38241		1.72851
9.98444	29.9586	7.30518	0.66342	0.384039	49.0339		117.965				5062			436	30	100	25		0.0660329	0.661869	-0.00697071	1.80994			0.382734		1.72748
10.0011	29.9862	7.30421	0.663	0.382633	48.6192		118				5106	0.298622	653	461	30	100	25		0.0460295	0.0470464	0.0179384	1.79159			0.383057		1.73273
10.0177	29.9862	7.30747	0.66364	0.38364	48.593		118.177				5157			460	30	100	25		0.0535804	0.11416	0.0351038	1.67664			0.383381		1.72985
10.0344	30.0138	7.30617	0.664241	0.38504	48.4481		118.212				5130			464	30	100	25		0.0752443	0.37423	0.05099	1.50296			0.383706		1.72512
10.0511	30.0138	7.30581	0.665265	0.384745	48.3458		118.354				5147			460	30	100	25		0.0440256	-0.39492	0.054676	1.13363			0.38403		1.72911
10.0677	30.0138	7.30647	0.665265	0.38504	48.1704		118.425				5085			468	30	100	25		0.0312212	-0.417896	0.0534663	0.725213			0.384355		1.72778
10.0844	29.9862	7.30694	0.665888	0.385103	47.6844		118.531		0.154549	5914	5143			448	30	100	25		0.0772183	0.374265	0.0571497	0.470502			0.38468		1.72912
10.1011	30.0414	7.30967	0.665486	0.385451	48.2794		118.638				5126			456	30	100	25		0.0564987	0.0350152	0.0585321	0.281104			0.385005		1.72651
10.1177	30.0414	7.30931	0.665687	0.384745	48.1972		119.386				5153			463	30	100	25		-0.00919669	-1.01319	0.0489616	-0.0243797			0.385331		1.73021
10.1344	30.0414	7.30623	0.667743	0.38581	47.9091		119.529				5079			449	30	100	25		0.0331762	-0.130204	0.0453108	-0.112388			0.385657		1.73076
10.1511	30.0414	7.30782	0.667541	0.386507	48.051		119.493				5140			443	30	100	25		0.0456554	0.173238	0.0452693	-0.0983666			0.385983		1.72711
10.1677	30.069	7.30865	0.667743	0.385514	47.8482		119.493				5130	0.272171	654	448	30	100	25		0.0128081	-0.77284	0.040739	-0.196922			0.38631		1.73209
10.1844	30.0966	7.30934	0.669201	0.387227	48.2502		119.314				5191			473	30	100	25		0.0551678	-0.0159721	0.0385083	-0.240278			0.386636		1.72819
10.2011	30.0966	7.3081	0.670053	0.387227	48.1174		119.243				5116			434	30	100	25		0.0771752	1.03653	0.0421916	-0.0812277			0.386963		1.73039
10.2177	30.069	7.31063	0.671091	0.387227	48.0175		119.207				5142			468	30	100	25		0.0439924	0.129783	0.0436106	-0.0203746			0.387291		1.73307
10.2344	30.0966	7.31077	0.671498	0.387937	47.9091		119.207				5150			467	30	100	25		0.0443144	-0.0160909	0.0399546	-0.0637475			0.387618		1.73095
10.2511	30.0966	7.31094	0.670887	0.387937	47.7629		119.243		0.153311	5890	5143			448	30	100	25		0.0751953	0.74876	0.042032	0.0155575			0.387946		1.72937
10.2677	30.0966	7.31187	0.672335	0.388351	48.0388		119.243				5164			469	30	100	25		0.0347857	-0.244549	0.0469189	0.100962			0.388274		1.73125
10.2844	30.0966	7.31096	0.673173	0.389063	47.9987		119.243				5135			463	30	100	25		0.056772	-0.244822	0.0495407	0.0882264			0.388602		1.73024
10.3011	30.0966	7.31523	0.673398	0.390491	47.649		119.207				5150			471	30	100	25		0.100733	0.680886	0.0556604	0.144632			0.388931		1.72449
10.3177	30.069	7.3151	0.673603	0.389361	47.819		119.207				5157			437	30	100	25		0.0439715	-0.00411474	0.059123	0.230046		0.0507243	0.38926		1.73002	0.674222	7.31359	48.4772	118.865	5154.56	458.61	5940.5	655	0.155686	0.291496	30.018	1.73026
10.3344	30.0414	7.31317	0.674649	0.39079	47.7319		119.243				5174	0.313988	672	464	30	100	25		0.0879117	0.152575	0.0627612	0.248773			0.389589		1.72637
10.3511	30.0414	7.31342	0.674649	0.389713	48.0644		119.207				5160			450	30	100	25		0.0420046	0.0866414	0.0588534	0.14323			0.389919		1.73114
10.3677	30.0414	7.31259	0.676335	0.390075	47.8854		119.172				5170			470	30	100	25		0.0311702	-0.307268	0.0574287	0.0946687			0.390249		1.73386
10.3844	30.0414	7.31358	0.676542	0.390096	47.5998		119.172				5190			459	30	100	25		-0.012136	-1.35445	0.0511564	-0.0540382			0.390579		1.73429
10.4011	30.0414	7.31303	0.677388	0.391089	47.6461		119.207				5130			446	30	100	25		0.053128	0.10986	0.0487045	-0.125027			0.390909		1.73206
10.4177	30.0414	7.31314	0.677822	0.392524	47.7289		119.243		0.156836	5968	5184			454	30	100	25		0.0531194	-0.417528	0.0507416	-0.144247			0.39124		1.72683
10.4344	30.0414	7.31504	0.678029	0.392524	47.8324		119.529				5143			462	30	100	25		0.0862463	0.53091	0.0540165	-0.0580544			0.39157		1.72736
10.4511	30.069	7.31523	0.679729	0.392181	47.8074		119.672				5164			463	30	100	25		0.0646001	0.401151	0.0500018	-0.0891361			0.391902		1.7332
10.4677	30.069	7.31405	0.680436	0.394017	47.864		119.493				5176			458	30	100	25		0.119991	1.5855	0.0584484	0.0874875			0.392233		1.72692
10.4844	30.0414	7.31353	0.679729	0.393662	47.8501		119.386				5150			463	30	100	25		0.0786858	0.306725	0.0574233	0.104615			0.392565		1.72668
10.5011	30.069	7.3178	0.681019	0.392878	47.7703		119.314				5187	0.276131	641	458	30	100	25		0.0108171	-0.50762	0.053958	0.0385863			0.392897		1.73341
10.5177	30.0414	7.31939	0.681457	0.393597	47.9091		119.207				5194			451	30	100	25		0.0327726	-0.641602	0.054136	0.00143802			0.393229		1.73136
10.5344	30.069	7.32121	0.682731	0.393963	48.001		119.243				5211			473	30	100	25		0.0544071	-0.122311	0.0615297	0.138343			0.393562		1.73298
10.5511	30.0414	7.31741	0.682125	0.394253	48.0181		119.207				5157			470	30	100	25		0.00720926	-1.35342	0.0564276	-0.0242442			0.393895		1.73017
10.5677	30.0414	7.31887	0.682731	0.394318	47.9634		119.207				5214			488	30	100	25		0.0199902	-0.704375	0.0527466	-0.0561161			0.394228		1.73142
10.5844	30.0414	7.3176	0.68294	0.394318	47.9219		119.207		0.16034	6006	5214			445	30	100	25		0.0439194	0.397264	0.0480436	-0.0709657			0.394561		1.73195
10.6011	30.0414	7.32019	0.684681	0.394684	48.0833		119.172				5221			463	30	100	25		0.0330958	0.00387763	0.0445432	-0.115107			0.394895		1.73476
10.6177	30.069	7.32058	0.685311	0.39504	47.97		119.172				5177			448	30	100	25		0.0327618	-0.259713	0.034851	-0.320131			0.395229		1.73479
10.6344	30.069	7.31989	0.686175	0.395342	48.0382		119.136				5184			459	30	100	25		0.0330928	0.310619	0.0297851	-0.319698			0.395563		1.73565
10.6511	30.0414	7.32157	0.686829	0.396552	48.0687		119.172				5208			490	30	100	25		0.0678064	0.573761	0.0361173	-0.199545			0.395898		1.732
10.6677	30.069	7.32248	0.687252	0.396856	47.7934		119.243				5194	0.307099	648	453	30	100	25		0.0769814	0.39675	0.0410293	-0.0841721			0.396233		1.73174
10.6844	30.0414	7.32416	0.688564	0.396856	48.1454		119.172				5225			477	30	100	25		0.0658469	0.393055	0.0423004	-0.0269091			0.396568		1.73505
10.7011	30.069	7.32165	0.688564	0.397517	48.0169		119.207				5235			472	30	100	25		0.0750134	0.507089	0.0498342	0.179814			0.396903		1.73216
10.7177	30.069	7.32242	0.68814	0.39794	48.1546		119.207				5190			459	30	100	25		0.0785883	0.545867	0.0563451	0.31873			0.397239		1.72926
10.7344	30.0414	7.32229	0.689222	0.397582	47.8081		119.136				5208			449	30	100	25		0.0311038	-0.440351	0.0549212	0.225662			0.397575		1.73353
10.7511	30.0414	7.32372	0.689434	0.39794	48.0187		119.172		0.149082	5990	5177			461	30	100	25		0.0327454	-0.530847	0.0548822	0.166248			0.397911		1.73251
10.7677	30.0414	7.32457	0.690263	0.397582	48.143		119.172				5198			447	30	100	25		0.0219366	-0.526851	0.0536794	0.136566			0.398247		1.73615
10.7844	30.0414	7.32397	0.691927	0.399397	48.0851		119.1				5252			478	30	100	25		0.0566285	-0.220592	0.0562945	0.0775424			0.398584		1.73243
10.8011	30.0138	7.32424	0.69229	0.400128	47.8915		119.136				5244			473	30	100	25	-1	0.0658039	-0.153436	0.056072	-0.00325728			0.398921		1.73017
10.8177	30.0138	7.32556	0.689222	0.39794	48.3379		119.1				5184			448	30	100	25		0.0108055	-0.243594	0.0487191	-0.0744066					1.73197
10.8344	29.9862	7.32168	0.687252	0.396488	49.1825		119.065				5214	0.29584	649	451	30	100	25		-0.0438717	-0.919243	0.0365282	-0.220218					1.73335
10.8511	29.9586	7.32284	0.684449	0.396131	49.945		119.029				5145			462	30	100	25		-0.0438837	-0.789862	0.0233174	-0.364323					1.72784
10.8677	29.931	7.32253	0.682731	0.394684	50.7678		118.958				5189			450	30	100	25		-0.142452	-2.389	-0.00124268	-0.69042					1.72982
10.8844	29.8759	7.32083	0.681436	0.393963	51.3067		118.815				5153			466	30	100	25		-0.186304	-3.02483	-0.0253991	-0.977584					1.7297
10.9011	29.8483	7.32069	0.678671	0.392223	51.6313		118.673				5147			448	30	100	25		-0.17364	-2.2134	-0.0483308	-1.16453					1.73032
10.9177	29.8207	7.31788	0.676335	0.391506	51.9504		118.496		0.156261	5926	5133			452	30	100	25		-0.151725	-1.29424	-0.0676265	-1.2498					1.72752
10.9344	29.7931	7.3195	0.673808	0.389063	52.4864		118.354				5119			459	30	100	25		-0.216024	-2.06566	-0.0979213	-1.45481					1.73187
10.9511	29.7931	7.31893	0.670928	0.387937	52.5965		118.177				5136			471	30	100	25		-0.206836	-0.772319	-0.128215	-1.52357					1.72948
10.9677	29.7931	7.31664	0.668573	0.386454	52.6593		117.965				5133			469	30	100	25		-0.230924	-0.535451	-0.155073	-1.556					1.73002
10.9844	29.7655	7.31631	0.665466	0.384745	52.9729		117.824				5133			447	30	100	25		-0.231052	-0.68903	-0.175871	-1.53042					1.72963
11.0011	29.7655	7.31686	0.663821	0.383335	52.9443		117.647				5119	0.2983	647	459	30	100	25		-0.253112	-1.21677	-0.199119	-1.57786					1.7317
11.0177	29.7655	7.31388	0.661364	0.382224	53.4845		117.507				5109			452	30	100	25		-0.212849	0.0381126	-0.206941	-1.30818					1.73031
11.0344	29.7655	7.3122	0.658526	0.3805	53.2574		117.366				5089			446	30	100	25		-0.232374	-0.306564	-0.21206	-1.00615					1.73069
11.0511	29.7655	7.31248	0.65669	0.380416	53.5216		117.155				5058			448	30	100	25		-0.188965	0.503501	-0.213762	-0.70427					1.72624
11.0678	29.7655	7.31063	0.653061	0.378741	53.4997		117.05				5092			442	30	100	25	1	-0.188693	0.508194	-0.21787	-0.503999					1.7243
11.0844	29.7931	7.30939	0.654273	0.378668	52.9534		116.945		0.154216	5823	5089			446	30	100	25		-0.147012	1.27321	-0.210202	-0.133014					1.72783
11.1011	29.7931	7.30705	0.655077	0.379385	52.3311		116.91				5082			451	30	100	25		-0.0894621	1.48064	-0.19716	0.117316					1.72668
11.1177	29.8483	7.30747	0.655077	0.379489	51.4365		116.91				5065			431	30	100	25		-0.0319167	2.40584	-0.175048	0.444126					1.72621
11.1344	29.8483	7.30559	0.656276	0.380468	50.9164		116.91				5089			450	30	100	25		0.00164493	2.28763	-0.149193	0.774865					1.72492
11.1511	29.8759	7.30485	0.656473	0.380468	50.3835		116.98				5031			461	30	100	25		0.0546335	2.92067	-0.114999	1.23458					1.72543
11.1677	29.9034	7.30752	0.656907	0.379718	49.8043		117.085				5092	0.304482	647	443	30	100	25		0.0332367	2.16297	-0.0876564	1.47068					1.72998
11.1844	29.9586	7.30446	0.657913	0.380823	49.8257		117.19				5079			443	30	100	25		0.0453893	1.61787	-0.0567938	1.6845					1.72761
11.2011	29.9586	7.30752	0.658506	0.381523	49.2373		117.331				5048			434	30	100	25		0.064142	1.1527	-0.0286708	1.75664					1.72599
11.2177	29.9862	7.30421	0.658922	0.381931	49.1637		117.471				5047			430	30	100	25		0.0460358	0.532634	-0.00258979	1.75935					1.72524
11.2344	30.0138	7.3073	0.65914	0.38146	48.8299		117.542				5109			477	30	100	25		0.0312427	-0.280676	0.0172163	1.5867					1.72794
11.2511	30.0138	7.303	0.659933	0.38146	48.5869		117.647		0.154527	5876	5085			443	30	100	25		0.0549295	0.260308	0.0332598	1.4511					1.73002
11.2677	30.0138	7.30386	0.660807	0.382926	48.6533		117.788				5092			452	30	100	25		0.0660977	0.248541	0.0441502	1.21141					1.72568
11.2844	30.0138	7.30741	0.661563	0.383283	48.4012		117.859				5105			462	30	100	25		0.0552285	-0.106964	0.050104	0.945339					1.72604
11.3011	30.0138	7.30457	0.661763	0.38322	48.4164		117.929				5099			460	30	100	25		0.0404318	-0.0672469	0.048526	0.613348					1.72685
11.3177	30.0414	7.30339	0.662201	0.383157	48.0711		118.035				5089			442	30	100	25		0.0532598	0.264219	0.0507508	0.402376					1.72828
11.3344	30.069	7.30457	0.663	0.382863	47.9645		118.177				5106	0.281155	658	453	30	100	25		0.0440544	-0.130502	0.0506025	0.208112					1.73169
11.3511	30.0414	7.30725	0.6628	0.383861	48.2234		118.248				5102			451	30	100	25		0.0292482	-0.442189	0.0467254	0.0309026					1.72667
11.3677	30.069	7.30523	0.664442	0.384976	48.2593		118.318				5147			463	30	100	25		0.0528922	-0.0280316	0.0474872	-0.0313936					1.72593
11.3844	30.069	7.30995	0.665466	0.385335	48.0492		118.318				5079			450	30	100	25		0.0660465	0.307415	0.0513543	0.03395					1.72698
11.4011	30.069	7.30895	0.665466	0.384271	48.0705		118.425				5072			441	30	100	25		0.0348272	-0.22116	0.0491207	-0.0195465					1.73176
11.4177	30.0966	7.30832	0.665265	0.384271	47.9286		118.46		0.146758	5860	5109			455	30	100	25		0.0440291	-0.00030449	0.0466686	-0.0471959					1.73124
11.4344	30.0966	7.30758	0.666089	0.384566	48.1436		118.496				5164			449	30	100	25		0.0220137	-0.0868158	0.0429781	-0.0449573					1.73206
11.4511	30.0966	7.3089	0.667339	0.385979	48.1442		118.567				5099			452	30	100	25		0.031203	-0.260288	0.0419527	-0.0664063					1.72895
11.4678	30.069	7.30813	0.667541	0.386465	47.9213		118.602				5130			476	30	100	25		0.0351271	-0.370919	0.0399379	-0.136977					1.7273
11.4844	30.069	7.30989	0.668795	0.386042	47.8537		118.673				5130			466	30	100	25		0.0551729	0.24411	0.0411733	-0.0953537					1.73244
11.5011	30.069	7.30832	0.669201	0.386391	47.6911		118.638				5147	0.285714	644	458	30	100	25		0.0660229	0.263948	0.0452594	-0.0168941					1.73193
11.5177	30.069	7.30802	0.669201	0.386042	48.0199		118.638				5140			468	30	100	25		0.0459769	0.287522	0.044491	0.0181674					1.73349
11.5344	30.0966	7.30986	0.67046	0.38746	47.9621		118.638				5139			464	30	100	25		0.0459645	0.177141	0.0422597	0.00369243					1.7304
11.5511	30.069	7.30981	0.67046	0.388234	47.9037		118.673				5201			467	30	100	25		0.0548245	0.236393	0.0444816	0.0545317					1.72695
11.5677	30.069	7.31033	0.671722	0.388585	47.7258		118.709				5118			458	30	100	25		0.0787877	0.283397	0.0483437	0.0860541					1.72864
11.5844	30.069	7.31116	0.672049	0.388234	47.7148		118.709		0.150959	5889	5126			468	30	100	25		0.0571176	-0.106864	0.0522441	0.0838265					1.73104
11.6011	30.0414	7.3127	0.673173	0.390011	48.2313		118.744				5140			460	30	100	25		0.122729	0.920907	0.0624137	0.21507					1.72604
11.6177	30.069	7.313	0.674013	0.388999	48.0048		118.673				5126			438	30	100	25		0.0475773	0.0193495	0.0637971	0.258434					1.73268
11.6344	30.0414	7.31171	0.674854	0.390843	47.7916		118.744				5126			461	30	100	25		0.0803849	0.306763	0.0665984	0.265395					1.72666
11.6511	30.0414	7.3124	0.675718	0.390075	47.5784		118.744				5177			486	30	100	25		0.0459315	-0.394278	0.064366	0.192259					1.73228
11.6677	30.0414	7.31295	0.675923	0.390427	47.7879		118.744				5174	0.270898	646	460	30	100	25		0.0675835	0.125588	0.0667667	0.174266					1.73124
11.6844	30.069	7.31339	0.676418	0.390843	48.2234		118.744				5187			444	30	100	25		0.0255869	-1.1659	0.0645026	0.0250399					1.73066
11.7011	30.069	7.31584	0.676748	0.391207	48.0559		118.815				5198			458	30	100	25		0.0679063	0.243977	0.0659561	0.0258825					1.7299
11.7177	30.069	7.31264	0.677595	0.391207	47.9043		118.78				5198			455	30	100	25		0.0111477	-0.830694	0.0584405	-0.0979054					1.73206
11.7344	30.069	7.31466	0.678671	0.391923	47.9889		118.78				5187			467	30	100	25		0.0567398	0.129715	0.0583986	-0.0716188					1.73164
11.7511	30.069	7.31493	0.678029	0.391881	47.7501		118.78		0.144059	5942	5177			454	30	100	25		0.0445908	-0.27587	0.0497165	-0.204594					1.73019
11.7677	30.0414	7.31606	0.679521	0.393361	48.2368		118.744				5181			473	30	100	25		0.0770406	0.617419	0.0529902	-0.138142					1.72748
11.7844	30.0414	7.31598	0.680166	0.392577	48.1691		118.673				5181			455	30	100	25		0.0419667	-0.311278	0.0487215	-0.206813					1.73257
11.8011	30.0414	7.31818	0.680602	0.392824	47.9993		118.744				5201			452	30	100	25		0.0495103	0.460394	0.0491192	-0.11185					1.73259
11.8177	30.0414	7.31796	0.681457	0.393533	48.0181		118.744				5150			472	30	100	25		0.0491705	-0.0908336	0.0470733	-0.135896					1.73164
11.8344	30.069	7.31895	0.682292	0.393963	47.7898		118.673				5198	0.331325	664	448	30	100	25		0.0635743	0.227749	0.0512941	0.0189531					1.73187
11.8511	30.069	7.31928	0.682522	0.394318	47.7562		118.638				5204			453	30	100	25		0.0291586	-0.574439	0.0469888	-0.071982					1.73089
11.8677	30.069	7.31939	0.682961	0.3942	48.1021		118.709				5136			464	30	100	25		0.049488	0.0902542	0.0512488	0.0303455					1.73253
11.8844	30.069	7.32066	0.683799	0.394253	48.1612		118.673				5207			464	30	100	25		0.043587	-0.0710776	0.0497874	0.00803528					1.73442
11.9011	30.069	7.31981	0.68317	0.394975	48.1265		118.709				5181			467	30	100	25		0.0439019	-0.0632139	0.0497109	0.0316638					1.72965
11.9177	30.069	7.31939	0.684449	0.39463	47.9999		118.744		0.151433	5930	5167			465	30	100	25		0.0203239	-0.519216	0.043409	-0.0946291					1.73441
11.9344	30.069	7.31939	0.684681	0.395709	48.4213		118.744				5164			452	30	100	25		0.0422578	0.157172	0.0434414	-0.042579					1.73026
11.9511	30.069	7.32251	0.686175	0.396433	48.3208		118.673				5181			470	30	100	25		0.0678064	0.219802	0.0454743	-0.0693114					1.73087
11.9677	30.0414	7.32171	0.685753	0.396369	48.2185		118.709				5227			460	30	100	25		0.0642089	0.247463	0.0471452	-0.0317229					1.73009
11.9844	30.0414	7.32344	0.686639	0.396304	48.0809		118.638				5225			460	30	100	25		0.0402902	-0.043339	0.0445581	-0.0618438					1.73261
12.0011	30.0414	7.32388	0.687273	0.396726	48.065		118.602				5083	0.403606	721	434	30	0	0		0.0635043	0.517805	0.0483743	0.0595167					1.73236
12.0177	30.0138	7.30339	0.687273	0.396433	43.4854		118.886				5007			434	30	0	0		0.0219526	-0.243745	0.0453148	0.0224057					1.73364
12.0344	30.0138	7.28614	0.688797	0.397582	36.4289		119.78				5109			429	30	0	0		0.0347175	-0.397129	0.0443293	-0.0138223					1.73247
12.0511	29.9862	7.27303	0.687252	0.397213	30.2811		121.041				5181			437	30	0	0		0.0255427	-0.46397	0.0422894	-0.0583508					1.73018
12.0677	30.0138	7.25939	0.688119	0.397636	25.065		122.536				5187			420	30	0	0		0.0402844	-6.987e-05	0.0445072	-0.000667857					1.73052
12.0844	30.0138	7.24964	0.688988	0.397582	20.7266		124.421		0.333813	7639	5248			437	30	0	0		0.0258842	-0.451698	0.0426879	-0.0683201					1.73295
12.1011	30.0138	7.23617	0.687696	0.397278	17.1262		126.411				5310			431	30	0	0		0.0255474	0.0431439	0.0379925	-0.0879488					1.73102
12.1177	29.9862	7.22821	0.688331	0.397636	14.0355		128.702				5265			424	30	0	0		0.00163681	-0.396887	0.03104	-0.159543					1.73106
12.1344	30.0138	7.22201	0.68814	0.397636	11.2226		130.996				5276			420	30	0	0		0.0127727	-0.15327	0.0279825	-0.171758					1.73058
12.1511	30.0138	7.21292	0.689009	0.396856	9.01131		133.131				5279			434	30	0	0		-0.0235792	-0.766444	0.0183066	-0.314452					1.73617
12.1677	30.0138	7.20438	0.68814	0.397213	7.0607		135.381				5286	0.535752	937	430	30	0	0		-0.011134	-0.444252	0.0146303	-0.336731					1.73242
12.1844	30.0138	7.2032	0.688776	0.396552	5.51078		137.505				5347			422	30	0	0		-0.0219288	-0.569396	0.00833625	-0.355871					1.73691
12.2011	30.0138	7.19713	0.688056	0.397213	4.09489		139.621				5323			422	30	0	0		-0.0127706	-0.172894	0.00407921	-0.32353					1.73221
12.2177	30.0138	7.19168	0.688988	0.396856	2.82999		141.557				5316			435	30	0	0		-0.0235761	-0.436173	-0.0030164	-0.371985					1.73612
12.2344	29.9862	7.18868	0.68795	0.396552	1.83004		143.305				5333			452	30	0	0		-0.0091686	0.172905	-0.00691116	-0.302585					1.73483
12.2511	30.0138	7.18121	0.688776	0.396856	0.977427		145.162		0.306977	7525	5364			440	30	0	0		-0.0108064	0.00393009	-0.0109505	-0.306942					1.73558
12.2677	30.0138	7.18287	0.688119	0.395828	0.327618		146.779				5625			465	30	0	0		-0.0219566	-0.00033358	-0.013572	-0.262881					1.73843
12.2844	29.9862	7.18096	0.689647	0.39691	0		148.502				6172			588	30	0	0		-0.00917044	0.0432084	-0.0160101	-0.24105					1.73754
12.3011	30.0138	7.18019	0.687252	0.396607	0		149.932				6179			575	30	0	0		-0.00752868	0.192476	-0.0142267	-0.134503					1.73283
12.3177	30.0138	7.17873	0.688564	0.396185	0		151.239				6118			575	30	0	0		-0.0111365	-0.0236171	-0.014227	-0.0877661					1.73799
12.3344	29.9862	7.17714	0.687505	0.396141	0		152.512				6090	0.401087	920	574	30	0	0		-0.0216131	-0.129665	-0.0141919	-0.038907					1.7355
12.3511	30.0138	7.17457	0.68814	0.395342	0		153.612				6006			555	30	0	0		-0.01474	0.086594	-0.0144107	-0.010075					1.74062
12.3677	30.0138	7.17287	0.68814	0.395828	0		154.581				6060			556	30	0	0		-0.0327504	-0.282947	-0.0154301	0.00695011					1.73848
12.3844	30.0138	7.17262	0.687505	0.395526	0		155.509				6070			572	30	0	0		-0.0327719	-0.303084	-0.0180527	-0.0459375					1.73821
12.4011	29.9862	7.17113	0.687696	0.39625	0		156.209				6063			556	30	0	0		0.00196496	0.157201	-0.0166336	-0.0289073					1.73551
12.4177	30.0138	7.17388	0.688119	0.395763	0		156.959		0.147319	7012	6101			567	30	0	0		-0.0114661	0.121784	-0.015468	-0.0153387					1.73871
12.4344	29.9862	7.17135	0.686597	0.39504	0		157.571				5995			556	30	0	0		-0.00917181	0.0668103	-0.0154682	-0.0127163					1.73804
12.4511	29.9862	7.1686	0.687463	0.395105	0		158.328				6060			579	30	0	0		-0.0219497	0.129617	-0.0170705	-0.0197006					1.73995
12.4677	29.9862	7.16967	0.688119	0.395893	0		158.897				6080			558	30	0	0		0.0111373	0.526913	-0.0145956	0.0414694					1.73814
12.4844	29.9862	7.17025	0.68704	0.395105	0		159.469				6046			572	30	0	0		-0.0347225	-0.440253	-0.0160522	0.00695953					1.73888
12.5011	30.0138	7.16937	0.687907	0.395828	0		159.947				6060	0.366404	887	587	30	0	0		0.00196525	0.161168	-0.0141961	0.0152455					1.73789
12.5178	29.9862	7.16995	0.687463	0.395828	0		160.427				6026			557	30	0	0		0.0239036	0.396737	-0.00790121	0.0907659					1.73677
12.5344	29.9862	7.16846	0.687675	0.395407	0		160.86				6060			578	30	0	0		0.00917193	0.373425	-0.00324078	0.165934					1.73916
12.5511	29.9862	7.16923	0.686808	0.395461	0		161.197				6029			569	30	0	0		-0.0131021	-0.29086	-0.00491491	0.116149					1.73673
12.5677	29.9862	7.17094	0.687252	0.395526	0		161.535				6056			574	30	0	0		0.012778	0.570087	-0.00222112	0.16596					1.73757
12.5844	30.0138	7.16818	0.687675	0.39558	0		161.874		0.145182	6881	6056			588	30	0	0		-0.0075337	-0.113983	-0.0020391	0.145872					1.7384
12.6011	29.9862	7.16906	0.687252	0.394857	0		162.165				5968			565	30	0	0		-0.0295005	-0.641221	-0.00287808	0.0602235					1.74051
12.6177	29.9586	7.17116	0.687907	0.395882	0		162.408				6019			575	30	0	0		0.014412	0.0628758	-0.00251423	0.0086638					1.73766
12.6344	29.9862	7.16634	0.688119	0.39625	0		162.7				6026			580	30	0	0		0.0239008	0.443836	0.00399948	0.106896					1.73658
12.6511	29.9586	7.16667	0.688161	0.395159	0		162.944				6029			575	30	0	0		-0.011137	-0.28695	0.00254367	0.0571051					1.74148
12.6677	29.9586	7.16791	0.688543	0.39625	0		163.09				6026	0.354877	851	596	30	0	0		0.020309	0.334127	0.00214427	0.0501485					1.73765
12.6844	29.9586	7.16815	0.688988	0.395882	0		163.286				6001			563	30	0	0		0.0311173	0.727324	0.00458265	0.0894706					1.74039
12.7011	29.9586	7.16719	0.688543	0.396607	0		163.53				6006			555	30	0	0		0.0219465	0.0904226	0.00847693	0.131835					1.73609
12.7177	29.9586	7.16802	0.688988	0.396607	0		163.726				6006			559	30	0	0		0.0108122	-0.157125	0.00825851	0.051034					1.73721
12.7344	29.931	7.16849	0.688331	0.395947	0		163.873				6023			571	30	0	0		0.0239041	0.420335	0.0117516	0.110403					1.73844
12.7511	29.931	7.16689	0.688543	0.395947	0		163.971		0.133255	6799	6040			557	30	0	0		-0.00917044	-0.35373	0.0140105	0.142346					1.73898
12.7677	29.9586	7.16782	0.688331	0.39625	0		164.021				5980			569	30	0	0		0.0111358	-0.239766	0.0136465	0.108719					1.73711
12.7844	29.931	7.16711	0.687907	0.396304	0		164.217				6026			565	30	0	0		-0.00917077	-0.373425	0.00997186	0.0179124					1.73581
12.8011	29.931	7.16873	0.688331	0.395526	0		164.365				6019			583	30	0	0		-0.0327523	-0.522746	0.00757017	-0.00828714					1.74029
12.8177	29.931	7.16871	0.687252	0.395105	0		164.463				6009			570	30	0	0		-0.0255627	-0.593869	0.00247331	-0.111398					1.73942
12.8344	29.9586	7.16835	0.688119	0.396304	0		164.512				6035	0.345349	860	584	30	0	0		0.0108089	0.239757	0.00021682	-0.165572					1.73634
12.8511	29.9586	7.16873	0.688606	0.396552	0		164.562				5951			568	30	0	0		0.00917207	-0.0235691	-0.00120256	-0.178238					1.73648
12.8677	29.931	7.16926	0.687907	0.396607	0		164.709				5999			578	30	0	0		0.00917018	0.220088	-0.00138501	-0.136325					1.73448
12.8844	29.931	7.17141	0.687463	0.395526	0		164.857				5917			561	30	0	0		0	0.393057	-0.00404102	-0.139356					1.7381
12.9011	29.931	7.16807	0.689201	0.397029	0		164.857				6026			564	30	0	0		0.0583029	1.0064	0.00345601	0.0117696					1.73589
12.9177	29.931	7.17025	0.687463	0.395947	0		164.956		0.134487	6759	5961			553	30	0	0		-0.01081	-0.259458	0.00101759	0.00958162					1.73625
12.9344	29.9034	7.1678	0.687675	0.396672	0		164.956				5978			569	30	0	0		0.00360262	-0.0668356	0.00243686	0.0436471					1.73361
12.9511	29.9034	7.16725	0.688819	0.39625	0		165.055				5989			563	30	0	0		-0.0108081	-0.239744	0.00487509	0.0750918					1.73835
12.9678	29.931	7.16702	0.689222	0.396672	0		165.104				6023			590	30	0	0		0.0347122	0.416465	0.0115723	0.187351					1.73751
12.9844	29.9034	7.1676	0.688776	0.396975	0		165.203				5992			576	30	0	0		-0.00163704	-0.719137	0.0101894	0.0808073					1.73506
13.0011	29.9034	7.16956	0.688776	0.39625	0		165.302				5995	0.329128	872	576	30	0	0		0.00917145	0.239788	0.0101894	0.110069					1.73824
13.0177	29.9034	7.17168	0.688776	0.396304	0		165.352				5941			563	30	0	0		-0.0111342	-0.176825	0.00793331	0.0659678					1.738
13.0344	29.9034	7.16826	0.688776	0.396975	0		165.451				5934			548	30	0	0		0.021939	0.392902	0.010371	0.0659505					1.73506
13.0511	29.9034	7.16796	0.688564	0.396607	0		165.401				5982			587	30	0	0		-0.00196546	-0.440237	0.00367449	-0.0947869					1.73614
13.0677	29.9034	7.16967	0.689201	0.397701	0		165.451				6012			580	30	0	0		0.0219434	0.283021	0.00731375	-0.0345114					1.73296
13.0844	29.9034	7.16821	0.688776	0.39691	0		165.451		0.140793	6783	5995			550	30	0	0		0.0199681	0.129498	0.00913214	-0.0126966					1.73535	0.686152	7.20695	39.5203	152.344	5721.17	535.138	6649.39	820.167	0.158422	0.346003	29.9647	1.73363
13.1011	29.8759	7.16755	0.687907	0.396607	0		165.55				5917			571	30	0	0		0.00916898	0.243603	0.0113518	0.0410087					1.73448
13.1177	29.8759	7.16658	0.688797	0.396607	0		165.649				5992			583	30	0	0		-0.0111357	-0.396934	0.00625762	-0.049369					1.73673
13.1344	29.8759	7.16766	0.688797	0.396552	0		165.649				5999			578	30	0	0		-0.00163747	0.00393574	0.00625757	0.0309724					1.73696
13.1511	29.8759	7.16931	0.688776	0.396607	0		165.649				5968			591	30	0	0		-0.0330733	-0.660194	0.0015637	-0.0690256					1.73667
13.1677	29.8483	7.16983	0.689413	0.396607	0		165.699				6006	0.315668	868	558	30	0	0		-0.00917368	-0.349852	0.00178154	-0.0882509					1.73828
13.1844	29.8483	7.16849	0.689668	0.397278	0		165.748				5938			571	30	0	0		0.0203078	0.133693	0.0016003	-0.117052					1.73598
13.2011	29.8759	7.16975	0.690285	0.397821	0		165.847				6006			572	30	0	0		0.0366757	0.573743	0.00589376	-0.0043875					1.73517
13.2177	29.8483	7.17121	0.690072	0.397397	0		165.947				6002			592	30	0	0		0.025543	0.326165	0.00629371	0.000406276					1.73648
13.2344	29.8759	7.16849	0.689094	0.397029	0		165.947				5985			559	30	0	0		0.0127693	0.549996	0.00549384	0.0471282					1.73563
13.2511	29.8483	7.16832	0.689625	0.397419	0		165.947		0.137145	6752	6006			582	30	0	0		0.0245603	0.404807	0.00720399	0.0650399					1.73526
13.2678	29.8759	7.16937	0.689647	0.397755	0		166.046				5968			578	30	0	0		0.0144006	-0.0708534	0.0100414	0.101271					1.73385
13.2844	29.8759	7.16901	0.688776	0.39704	0		165.947				5975			573	30	0	0		-0.0235784	-0.723127	0.00760347	0.0204864					1.73478
13.3011	29.8759	7.17074	0.688776	0.396986	0		166.046				6002			577	30	0	0		-0.0124439	-0.455861	0.00989563	0.0431901					1.73502
13.3177	29.8759	7.1711	0.689625	0.397755	0		165.996				5975			548	30	0	0		0.021942	0.110089	0.0133529	0.0942947					1.73379
13.3344	29.8483	7.16972	0.689201	0.397755	0		165.947				5968	0.358447	876	558	30	0	0		0.0101503	-0.172919	0.0122243	0.0602267					1.73272
13.3511	29.8759	7.16934	0.689859	0.397452	0		166.046				5968			579	30	0	0		-0.00917055	-0.282931	0.0071303	-0.0349593					1.73571
13.3677	29.8759	7.16915	0.689413	0.397755	0		166.096				5978			589	30	0	0		0.0216078	0.542145	0.00669305	-0.0109616					1.73326
13.3844	29.9034	7.1705	0.688755	0.397463	0		166.146				5992			570	30	0	0		0.014407	0.322188	0.00687503	-0.0362736					1.73288
13.4011	29.9034	7.17072	0.689201	0.397452	0		166.146				5965			584	30	0	0		-0.00916833	-0.373336	0.0031274	-0.122734					1.73405
13.4178	29.9034	7.17223	0.689838	0.397821	0		166.096		0.137804	6785	5985			561	30	0	0		0.00196369	-0.0981985	0.00174552	-0.125772					1.73404
13.4344	29.9034	7.17179	0.689413	0.397821	0		166.146				5914			549	30	0	0		0.0111337	0.243674	0.00560241	-0.0183499					1.73297
13.4511	29.931	7.16989	0.690285	0.397821	0		166.046				5978			554	30	0	0		0.00196469	-0.235739	0.00720337	0.00610805					1.73517
13.4677	29.9034	7.17083	0.690072	0.398135	0		166.096				5955			581	30	0	0		0.0203	0.0707168	0.00702092	0.00173331					1.73326
13.4844	29.9034	7.17176	0.690285	0.398233	0		166.146				5938			575	30	0	0		0.0235748	0.392936	0.00851254	0.0646061					1.73337
13.5011	29.9034	7.17077	0.690285	0.397821	0		166.195				5968	0.348677	869	557	30	0	0		0	-0.0235748	0.00953149	0.0934234					1.73517
13.5177	29.9034	7.17138	0.690732	0.398125	0		166.046				5921			578	30	0	0		0.0091662	-0.0236065	0.00814909	0.0305622					1.73496
13.5344	29.9034	7.16945	0.690732	0.398125	0		166.046				5944			563	30	0	0		0.00916727	0.0864304	0.0075669	0.00436693					1.73496
13.5511	29.9034	7.1724	0.690498	0.398179	0		166.096				5975			553	30	0	0		0.00130947	-0.22787	0.0087311	0.0205298					1.73414
13.5677	29.9034	7.16956	0.690732	0.398548	0		166.146				5917			563	30	0	0		0.00949305	-0.168966	0.00956769	0.0126667					1.73312
13.5844	29.8759	7.17135	0.690732	0.398853	0		166.096		0.130066	6712	5941			595	30	0	0		0.0310964	0.373101	0.0117858	0.0270474					1.7318
13.6011	29.9034	7.17523	0.691606	0.398483	0		166.046				5921			557	30	0	0		0.0108052	0.0196708	0.0127681	0.0554263					1.7356
13.6177	29.8759	7.17174	0.690519	0.397755	0		166.096				5961			576	30	0	0		-0.0111305	-0.243545	0.00927577	0.0205083					1.73604
13.6344	29.9034	7.17336	0.690711	0.398548	0		166.195				5934			569	30	0	0		0.0111304	0.117846	0.00789305	-0.0100572					1.73307
13.6511	29.9034	7.17267	0.690072	0.398483	0		166.146				5941			566	30	0	0		-0.00196416	-0.137483	0.00767481	-0.0227137					1.73175
13.6677	29.9034	7.17198	0.692055	0.398788	0		166.146				5961	0.334475	876	574	30	0	0		-0.00196418	-0.396746	0.0064381	-0.0641736					1.7354
13.6844	29.9034	7.17209	0.689838	0.398125	0		166.096				5897			570	30	0	0		-0.0108029	-0.259282	0.00421919	-0.102586					1.73272
13.7011	29.931	7.1711	0.692247	0.398853	0		166.195				5975			584	30	0	0		0.0330695	0.530463	0.00774808	-0.0183269					1.7356
13.7177	29.931	7.17292	0.692483	0.399517	0		166.195				5927			580	30	0	0		0.0291367	0.216105	0.0099307	0.0244588					1.7333
13.7344	29.9034	7.17096	0.691799	0.398853	0		166.195				5968			562	30	0	0		0.0111297	0.15712	0.00771218	0.00046092					1.73447
13.7511	29.931	7.17212	0.691372	0.398853	0		166.245		0.136303	6735	5948			569	30	0	0		0.00196339	0.0471143	0.00672975	0.0035102					1.7334
13.7677	29.931	7.17309	0.691158	0.398853	0		166.195				5897			561	30	0	0		0.0219351	0.392881	0.0104037	0.0742242					1.73286
13.7844	29.9586	7.1735	0.691606	0.398864	0		166.195				5948			584	30	0	0		0.000327335	-0.392894	0.00920338	0.0174754					1.73394
13.8011	29.931	7.17196	0.690498	0.39844	0		166.146				5944			573	30	0	0		-0.0324057	-0.738494	0.00582099	-0.0493036					1.733
13.8177	29.9034	7.17342	0.691606	0.399234	0		166.195				5917			571	30	0	0		0.0114578	0.0039373	0.00731231	-0.00478327					1.73233
13.8344	29.9034	7.1713	0.69182	0.399158	0		166.245				5910	0.345934	873	559	30	0	0		0.00916974	0.0865174	0.0095315	0.0336389					1.7332
13.8511	29.931	7.17218	0.691393	0.399092	0		166.245				5869			565	30	0	0		0.00720064	-0.176795	0.00665718	-0.0449453					1.73241
13.8677	29.931	7.17102	0.691393	0.398429	0		166.245				5897			596	30	0	0		-0.0130942	-0.161056	0.00196487	-0.0868521					1.7353
13.8844	29.931	7.17485	0.691606	0.399463	0		166.195				5927			564	30	0	0		0.0307705	0.758132	0.00414718	-0.020073					1.73134
13.9011	29.9034	7.17276	0.691372	0.398429	0		166.245				5894			573	30	0	0		-0.0242142	-0.427896	0.00123857	-0.0728519					1.73524
13.9177	29.9034	7.17388	0.690945	0.398429	0		166.245		0.136986	6716	5934			552	30	0	0		-0.0219296	-0.373145	-0.00363529	-0.157966					1.73417
13.9344	29.931	7.17281	0.69182	0.398788	0		166.195				5877			550	30	0	0		-0.00916722	-0.196451	-0.00469025	-0.136139					1.73481
13.9511	29.931	7.17248	0.692034	0.399888	0		166.195				5931			572	30	0	0		0.0438638	0.683531	0.00378414	0.0218638					1.73057
13.9677	29.931	7.17568	0.690945	0.399212	0		166.245				5897			570	30	0	0		-0.00752725	-0.459515	0.0016747	-0.0296309					1.73077
13.9844	29.931	7.17198	0.692034	0.398364	0		166.146				5934			578	30	0	0		-0.00196494	0.267084	0.000437509	-0.00956789					1.73719
14.0011	29.931	7.1743	0.692269	0.399092	0		166.245				5968	0.322989	870	575	30	0	0		0.0199706	0.502856	0.00185639	0.0659489					1.73461
14.0177	29.9034	7.17714	0.692034	0.398733	0		166.195				5856			568	30	0	0		-0.00163671	0.0903637	0.00312944	0.0938844					1.73558
14.0344	29.9034	7.17105	0.690732	0.398853	0		166.245				5900			574	30	0	0		-0.0310958	-0.899551	-0.00374459	-0.0903025					1.7318
14.0511	29.931	7.17413	0.692269	0.399888	0		166.195				5917			565	30	0	0		0.0202943	0.333889	0.0012008	-0.00565983					1.73116
14.0677	29.9034	7.17306	0.690519	0.398788	0		166.295				5917			559	30	0	0		0.0127672	0.176786	0.005056	0.0554436					1.73155
14.0844	29.931	7.17295	0.691606	0.399517	0		166.245		0.141215	6699	5904			560	30	0	0		0.0127636	-0.0864722	0.00749276	0.0676635					1.73111
14.1011	29.931	7.17408	0.692483	0.398853	0		166.195				5866			572	30	0	0		0.00360042	0.0628382	0.00301905	-0.0013023					1.73618
14.1177	29.9034	7.17752	0.691606	0.399517	0		166.245				5917			591	30	0	0		0.0199641	0.612637	0.00607364	0.117826					1.73111
14.1344	29.931	7.17218	0.691841	0.399888	0		166.195				5931			568	30	0	0		0	-0.24351	0.00629197	0.0610929					1.73009
14.1511	29.931	7.17584	0.691649	0.399158	0		166.345				5924			584	30	0	0		0.0111304	-0.0196438	0.00530973	0.00303738					1.73277
14.1678	29.9034	7.17493	0.692483	0.399517	0		166.245				5907	0.335697	846	562	30	0	0		0	-0.153146	0.00549158	-0.0240193					1.7333
14.1844	29.931	7.17094	0.69182	0.399212	0		166.295				5853			570	30	0	0		0.0108011	0.0864012	0.0101468	0.0855309					1.73296
14.2011	29.931	7.17595	0.691606	0.398364	0.0152398		166.146				5826			545	30	0	0		-0.034701	-0.656037	0.0040362	-0.0244608					1.73612
14.2177	29.931	7.1724	0.69182	0.399463	0		166.245				5890			553	30	0	0		-0.0127649	-0.153185	0.0011993	-0.0611242					1.73188
14.2344	29.9586	7.17369	0.692034	0.399092	0		166.295				5860			585	30	0	0		-0.00196364	-0.157103	-0.000437058	-0.0689721					1.73402
14.2511	29.9586	7.17526	0.692697	0.399888	0		166.245		0.154347	6764	5869			582	30	0	0		0.0111292	0.133566	0.00039947	-0.0611134					1.73223
14.2677	29.9586	7.17383	0.692269	0.399158	0		166.245				5846			561	30	0	0		-0.00163694	-0.149287	-0.00200064	-0.145772					1.73432
14.2844	29.9862	7.17336	0.692055	0.399158	0		166.345				5904			576	30	0	0		0.0238965	0.703167	0.00065453	-0.0405852					1.73379
14.3011	29.9586	7.17342	0.692034	0.399517	0		166.295				5917			579	30	0	0		0.00163591	0.172746	-0.000400409	-0.0192085					1.73217
14.3177	29.9586	7.17463	0.69182	0.398429	0		166.345				5873			568	30	0	0		-0.0199712	-0.216121	-0.00261943	-0.0262057					1.73637
14.3344	29.9586	7.17422	0.692269	0.399092	0		166.345				5900	0.319428	839	547	30	0	0		-0.0238957	-0.420345	-0.00647464	-0.0825108					1.73461
14.3511	29.931	7.17595	0.691606	0.399583	0		166.295				5836			551	30	0	0		0.0127622	0.172751	-0.00120095	0.00957666					1.73082
14.3677	29.9586	7.17342	0.692247	0.399517	0		166.345				5914			587	30	0	0		0.0108013	-0.157143	0.00141751	0.00913694					1.73271
14.3844	29.931	7.17928	0.691606	0.399517	0		166.295				5910			556	30	0	0		0	-0.0196395	0.0016357	0.0244106					1.73111
14.4011	29.9586	7.17625	0.692911	0.398429	0		166.345				5894			575	30	0	0		0	0.239655	0.000399122	0.0361983					1.73911
14.4177	29.931	7.17441	0.692269	0.399212	0		166.295		0.141704	6690	5890			570	30	0	0		0.00360048	0.329946	0.000981058	0.0894463					1.73409
14.4344	29.9586	7.17463	0.692034	0.399517	0		166.345				5836			572	30	0	0		-0.00196421	-0.176754	-0.00189236	-0.00832269					1.73217
14.4511	29.9586	7.17446	0.692034	0.399158	0		166.394				5910			565	30	0	0		-0.0108005	-0.259201	-0.00327418	-0.0563168					1.73373
14.4677	29.9586	7.17631	0.690945	0.399158	0		166.394				5887			559	30	0	0		-0.0107998	-0.129579	-0.00225513	-0.046701					1.73101
14.4844	29.9586	7.17557	0.691606	0.399092	0		166.295				5903			548	30	0	0		0.0199682	0.239616	0.00261864	0.026628					1.73295
14.5011	29.9586	7.17587	0.691841	0.399092	0		166.295				5873	0.378652	890	576	30	0	0		-0.00360067	-0.086416	0.000800542	-0.00216832					1.73354
14.5177	29.9586	7.17579	0.691158	0.398429	0		166.394				5832			576	30	0	0		-0.0327333	-0.369224	-0.00403663	-0.0257329					1.73471
14.5344	29.9586	7.17562	0.691841	0.398788	0		166.295				5887			561	30	0	0		-0.0111286	-0.00393693	-0.00527314	-0.0239881					1.73486
14.5511	29.9586	7.17744	0.69118	0.399158	0		166.295				5873			568	30	0	0		0	0.129613	-0.00527314	-0.0362151					1.7316
14.5677	29.931	7.17639	0.69118	0.398364	0		166.345				5836			566	30	0	0		-0.0219306	-0.502739	-0.00810993	-0.128736					1.73505
14.5844	29.931	7.17532	0.690519	0.398375	0		166.295		0.136146	6684	5883			582	30	0	0		-0.0216029	-0.216003	-0.010292	-0.133097					1.73334
14.6011	29.931	7.17482	0.690732	0.398364	0		166.295				5829			557	30	0	0		-0.00196436	0.369247	-0.00931022	-0.0632691					1.73392
14.6177	29.9586	7.17529	0.692269	0.399092	0		166.345				5904			581	30	0	0		0.00916703	0.243588	-0.00709168	-0.0218061					1.73461
14.6344	29.9586	7.17771	0.692269	0.398809	0		166.295				5890			567	30	0	0		-0.0104753	-0.125709	-0.0104743	-0.0623978					1.73584
14.6511	29.9586	7.17733	0.690966	0.399158	0		166.345				5860			578	30	0	0		0.0238998	0.550039	-0.00741868	0.00831942					1.73106
14.6677	29.9586	7.17763	0.691863	0.399397	0		166.345				5890	0.353216	855	556	30	0	0		0.0307691	0.628442	-0.000362861	0.119171					1.73227
14.6844	29.9586	7.17675	0.692718	0.399343	0		166.245				5831			573	30	0	0		0.0294574	0.377015	0.00414669	0.161499					1.73464
14.7011	29.9586	7.17504	0.692269	0.399092	0		166.245				5863			566	30	0	0		0	-0.110012	0.00414669	0.134874					1.73461
14.7177	29.931	7.17584	0.68988	0.398364	0		166.295				5829			568	30	0	0		-0.0134214	-0.0353531	0.00509216	0.186806					1.73179
14.7344	29.9586	7.17749	0.692055	0.399038	0		166.245				5863			563	30	0	0		-0.00360044	-0.329988	0.00709243	0.174141					1.73431
14.7511	29.931	7.17818	0.69229	0.399463	0		166.295		0.149459	6751	5900			573	30	0	0		0.00196385	-0.345664	0.0075289	0.0947063					1.73305
14.7677	29.931	7.17813	0.69118	0.399702	0		166.295				5826			545	30	0	0		0.010802	-0.223887	0.00771056	0.0427647					1.72924
14.7844	29.9586	7.1786	0.69118	0.398309	0		166.295				5883			595	30	0	0		-0.0235653	-0.282731	0.00625611	0.0253177					1.73528
14.8011	29.9586	7.17716	0.692055	0.399822	0		166.394				5856			579	30	0	0		0.0438542	0.687185	0.00847327	0.0405562					1.73091
14.8177	29.9586	7.17716	0.69118	0.398733	0		166.345				5877			568	30	0	0		-0.00916581	-0.0667859	0.00403606	-0.0366913					1.73344
14.8344	29.931	7.17832	0.689859	0.398679	0		166.345				5887	0.343566	847	556	30	0	0		-0.0235706	-0.30645	-0.00185595	-0.112632					1.73036
14.8511	29.9586	7.17529	0.69118	0.398016	0		166.295				5781			552	30	0	0		-0.0507359	-0.738417	-0.00749327	-0.182455					1.73656
14.8677	29.9586	7.17733	0.692055	0.399822	0		166.345				5870			572	30	0	0		0.0455048	0.828947	-0.000945904	-0.0864212					1.73091
14.8844	29.9586	7.17854	0.692076	0.399038	0		166.345				5883			569	30	0	0		-0.0235718	-0.809308	-0.00316494	-0.139679					1.73436
14.9011	29.9586	7.17438	0.69118	0.398309	0		166.444				5887			576	30	0	0		-0.0127672	-0.0432162	-0.00480172	-0.106074					1.73528
14.9177	29.9586	7.17471	0.692269	0.399397	0		166.444		0.152969	6753	5849			580	30	0	0		0.0216048	0.542126	-0.00360141	-0.0209612					1.73328
14.9344	29.9586	7.17981	0.691841	0.399463	0		166.394				5781			547	30	0	0		0.0435416	1.13143	0.00385491	0.136167					1.73193
14.9511	29.931	7.17766	0.690519	0.39807	0		166.394				5834			554	30	0	0		-0.0527001	-1.17843	-0.00687335	-0.0711225					1.73467
14.9677	29.9586	7.17714	0.691393	0.399092	0		166.494				5819			547	30	0	0		0.00163642	0.302455	-0.0056731	-0.0300957					1.73241
14.9844	29.9586	7.17942	0.691393	0.399768	0		166.494				5860			557	30	0	0		0.0438647	0.679615	0.00181971	0.079467					1.72949
15.0011	29.931	7.1765	0.690966	0.398668	0		166.494				5880	0.337558	868	570	30	0	0		-0.021927	-0.522279	0.0050207	0.103482					1.73319
15.0177	29.9586	7.17956	0.692718	0.400128	0		166.494				5795			572	30	0	0	-0.9	0.0199596	-0.282918	0.00218235	-0.0200582					1.73124
15.0344	29.9586	7.17534	0.689222	0.398668	0.406196		166.444				5276			456	30	0	0		0.0180012	0.848202	0.00680157	0.16411					1.72881
15.0511	29.931	7.17314	0.686386	0.395407	1.21435		166.245				5265			433	30	0	0		-0.111346	-1.35592	-0.00415165	0.0182531					1.7359
15.0678	29.9034	7.17185	0.684009	0.395105	1.87635		166.295				5262			438	30	0	0		-0.140729	-2.21398	-0.0221887	-0.287981					1.73121
15.0844	29.8483	7.1727	0.680374	0.393662	2.72101		166.146		0.307536	7391	5259			423	30	0	0		-0.151662	-1.55696	-0.043878	-0.586691					1.72832
15.1011	29.8483	7.17074	0.677822	0.391506	3.45668		166.096				5327			442	30	0	0		-0.261454	-3.3777	-0.0670729	-0.831055					1.73132
15.1177	29.8207	7.17077	0.674649	0.389361	4.00962		165.847				5292			431	30	0	0		-0.283503	-3.61856	-0.098755	-1.26672					1.73271
15.1344	29.7931	7.16931	0.671702	0.388702	4.36653		165.649				5289			440	30	0	0		-0.205135	-1.12491	-0.126422	-1.46723					1.72807
15.1511	29.7655	7.1678	0.667541	0.386634	4.72827		165.451				5279			439	30	0	0		-0.260185	-1.43412	-0.152895	-1.56854					1.72655
15.1677	29.7655	7.1659	0.665285	0.383756	5.14725		165.154				5269	0.503808	919	439	30	0	0		-0.305803	-1.84953	-0.189091	-1.74261					1.73362
15.1844	29.7655	7.16689	0.660966	0.383693	5.40365		164.857				5276			441	30	0	0		-0.241896	0.234687	-0.217968	-1.81078					1.72265
15.2011	29.7379	7.16391	0.657716	0.381293	5.5443		164.709				5255			423	30	0	0		-0.251293	0.386559	-0.233518	-1.61717					1.72496
15.2177	29.7379	7.16386	0.654685	0.378439	5.67038		164.315				5208			437	30	0	0	1	-0.321234	-1.3939	-0.253574	-1.52605					1.72996
15.2344	29.7379	7.16204	0.654489	0.378855	5.07901		164.119				5225			431	30	0	0		-0.243901	0.19541	-0.263823	-1.33134					1.72755
15.2511	29.7931	7.15846	0.654273	0.378097	4.01817		164.07		0.325504	7493	5211			444	30	0	0		-0.178214	1.53067	-0.254574	-0.785966					1.73044
15.2677	29.7931	7.15504	0.654273	0.378793	3.00357		164.119				5242			442	30	0	0		-0.154243	1.05189	-0.240211	-0.267027					1.72726
15.2844	29.8207	7.1554	0.654117	0.378097	2.1662		164.315				5238			454	30	0	0		-0.101015	1.80342	-0.228643	0.0583427					1.73002
15.3011	29.8759	7.15375	0.654136	0.378439	1.35195		164.66				5228			453	30	0	0		0	3.85469	-0.199733	0.645988					1.72851
15.3177	29.9034	7.15193	0.654293	0.378855	0.809343		164.907				5279			461	30	0	0		0	2.92677	-0.165755	1.17669					1.72703
15.3344	29.9034	7.15201	0.652885	0.377465	0.275282		165.203				5466	0.486373	954	483	30	0	0		-0.0200903	1.89813	-0.14111	1.36152					1.72966
15.3511	29.931	7.14986	0.65267	0.377807	0.0243836		165.5				5731			549	30	0	0		-0.0312658	1.47544	-0.116663	1.4825					1.72752
15.3677	29.931	7.14948	0.652085	0.376079	0		165.798				5921			576	30	0	0		-0.064215	0.441594	-0.0881048	1.68645					1.7339
15.3844	29.9586	7.15132	0.651072	0.375728	0		165.947				5900			555	30	0	0		-0.0862824	-1.03541	-0.0705917	1.54969					1.73283
15.4011	29.9862	7.1497	0.6515	0.375388	0		166.096				5843			572	30	0	0		-0.11031	-1.3236	-0.0630469	1.23255					1.73554
15.4177	29.9862	7.15568	0.65189	0.376089	0		166.295		0.195076	6946	5751			531	30	0	0		-0.0438046	-0.284578	-0.0507759	1.08405					1.73334
15.4344	29.9862	7.15141	0.651072	0.375666	0		166.444				5680			551	30	0	0		-0.0681802	-0.442996	-0.0471276	0.834449					1.73311
15.4511	30.0138	7.15193	0.65228	0.376709	0		166.494				5792			547	30	0	0		0.0200939	1.01175	-0.0448949	0.518566					1.73152
15.4677	30.0138	7.15245	0.65189	0.376358	0		166.594				5781			550	30	0	0		0.0200936	1.27639	-0.0426623	0.33519					1.7321
15.4844	30.0138	7.15474	0.651676	0.374976	0		166.544				5768			553	30	0	0		-0.0131822	1.1656	-0.0418947	0.253797					1.73791
15.5011	30.0138	7.15479	0.650684	0.376017	0		166.644				5778	0.361305	858	533	30	0	0		-0.00230514	0.497797	-0.0386769	0.14517					1.73046
15.5177	30.0138	7.15058	0.650878	0.374976	0		166.544				5625			539	30	0	0		-0.0220817	0.553276	-0.0339954	0.157579					1.73579
15.5344	30.0138	7.15141	0.650276	0.375264	0		166.644				5707			547	30	0	0		-0.0461223	-0.794598	-0.0295332	0.184336					1.73285
15.5511	29.9862	7.15264	0.651286	0.375666	0		166.644				5768			539	30	0	0		-0.0220746	-0.506066	-0.0197292	0.275173					1.73368
15.5677	29.9862	7.15196	0.650489	0.375604	0		166.694				5663			534	30	0	0		0.0200999	0.399363	-0.0126287	0.351167					1.73185
15.5844	30.0138	7.15256	0.650859	0.374976	0		166.544		0.169621	6656	5693			533	30	0	0		-0.0332778	-0.371651	-0.0087507	0.359094					1.73573
15.6011	29.9862	7.15488	0.650897	0.376017	0		166.494				5588			527	30	0	0		0.0332784	0.664297	-0.00728575	0.320489					1.73103
15.6177	29.9862	7.15245	0.65047	0.375326	0		166.444				5731			571	30	0	0		0.00197686	0.577104	-0.00929872	0.242791					1.73308
15.6344	30.0138	7.1519	0.650082	0.375264	0		166.494				5683			559	30	0	0		-0.0128503	0.110688	-0.00926185	0.125579					1.73233
15.6511	30.0138	7.15311	0.650082	0.374914	0		166.694				5697			531	30	0	0		-0.0220822	-0.506273	-0.0114593	0.0140154					1.73395
15.6677	30.0138	7.15397	0.650276	0.374574	0		166.744				5690	0.365798	883	551	30	0	0		-0.01286	0.24513	-0.0104347	-0.020223					1.73604
15.6844	30.0138	7.15438	0.650451	0.375326	0		166.793				5533			532	30	0	0		-0.0220738	-0.664185	-0.00776262	-0.00573272					1.73303
15.7011	29.9862	7.15116	0.650451	0.375955	0		166.744				5669			540	30	0	0		0.0200994	0.21748	-0.00307663	0.0746613					1.73013
15.7178	29.9862	7.15457	0.650684	0.375264	0		166.744				5646			546	30	0	0		0	0.154179	-0.00530995	0.0474187					1.73393
15.7344	30.0138	7.15231	0.650276	0.375604	0		166.744				5656			531	30	0	0		0.0220767	0.529866	0.000840551	0.147587					1.73128
15.7511	29.9862	7.15422	0.650878	0.375604	0		166.694		0.1558	6534	5666			528	30	0	0		0.0329527	0.549716	0.000804365	0.134856					1.73288
15.7677	30.0138	7.1516	0.650859	0.374924	0		166.594				5535			520	30	0	0		-0.0128518	0.11066	-0.000843259	0.083029					1.73597
15.7844	30.0138	7.15388	0.65047	0.375955	0		166.644				5632			540	30	0	0		0	-0.241217	0.000584556	0.0439284					1.73018
15.8011	30.0138	7.15402	0.651072	0.375893	0		166.644				5649			572	30	0	0		0.0201037	0.241302	0.00527188	0.126992					1.73207
15.8177	30.0138	7.15499	0.65047	0.375955	0		166.594				5632			542	30	0	0		0.0112007	-0.130498	0.0079453	0.0852558					1.73018
15.8344	30.0138	7.15353	0.650276	0.375213	0		166.644				5619	0.349515	824	520	30	0	0		-0.0125231	-0.545781	0.00900649	0.0984119					1.73309
15.8511	30.0138	7.15603	0.649481	0.374863	0		166.644				5496			525	30	0	0		-0.00197745	0.130492	0.00655351	0.0887466					1.73258
15.8677	30.0138	7.15433	0.650256	0.375893	0		166.544				5622			536	30	0	0		-0.00197631	-0.0237111	0.00633392	0.068981					1.7299
15.8844	30.0138	7.15358	0.65047	0.375553	0		166.594				5625			542	30	0	0		-0.0108723	-0.3717	0.00267292	-0.031193					1.73203
15.9011	30.0138	7.15501	0.650062	0.375955	0		166.444				5635			555	30	0	0		0	-0.134415	-0.000988493	-0.107208					1.72909
15.9178	29.9862	7.15507	0.649868	0.375553	0		166.544		0.150958	6472	5595			535	30	0	0		0.0108685	0.280559	0.0016471	-0.0883299					1.73043
15.9344	30.0138	7.15824	0.649868	0.375202	0		166.594				5479			508	30	0	0		0.0108749	0.154222	0.00285542	-0.0443922					1.73205
15.9511	29.9862	7.15499	0.649481	0.374914	0		166.544				5615			546	30	0	0		-0.0313078	-0.352026	-0.00285698	-0.110318					1.73235
15.9677	29.9862	7.15537	0.649868	0.375202	0		166.494				5557			526	30	0	0		-0.0112024	-0.00396069	-0.00534621	-0.0962577					1.73205
15.9844	30.0138	7.15457	0.649868	0.375553	0		166.345				5564			549	30	0	0		-0.01285	-0.154209	-0.00538254	-0.0527498					1.73043
16.0011	30.0138	7.1559	0.649461	0.374513	0		166.494				5588	0.378698	845	505	30	0	0		-0.0333008	-0.530281	-0.00886291	-0.126169					1.73415
16.0177	29.9862	7.15198	0.649655	0.375893	0		166.444				5479			520	30	0	0		0.0220763	0.134418	-0.0061904	-0.108599					1.7283
16.0344	30.0138	7.15325	0.650276	0.375202	0		166.444				5581			530	30	0	0		0.00922739	0.486418	-0.0039571	-0.0132528					1.73313
16.0511	30.0138	7.15245	0.649306	0.375202	0		166.494				5585			518	30	0	0		0	0.134428	-0.0039571	0.0166187					1.73055
16.0677	30.0138	7.15545	0.650062	0.374863	0		166.494				5588			530	30	0	0		-0.0220783	-0.110737	-0.00761786	-0.0268587					1.73414
16.0844	30.0138	7.15361	0.650062	0.375893	0		166.494		0.158671	6441	5557			541	30	0	0		0.0441537	0.929367	-0.00392023	0.0592685					1.72938
16.1011	30.0138	7.15391	0.650276	0.375893	0		166.494				5439			508	30	0	0		0	-0.264954	-0.000441577	0.0689431					1.72995
16.1177	30.0138	7.15488	0.650703	0.375893	0		166.494				5574			553	30	0	0		0.0220771	0.154203	0.00325614	0.0865168					1.73108
16.1344	30.0138	7.1551	0.651267	0.375604	0		166.494				5564			536	30	0	0		0.0128465	0.154105	0.00611131	0.120774					1.73392
16.1511	30.0138	7.15639	0.65047	0.375955	0		166.544				5506			532	30	0	0		0.0349268	0.684034	0.0136922	0.255698					1.73018
16.1678	29.9862	7.15482	0.651676	0.375893	0		166.494				5561	0.398577	843	541	30	0	0		0	-0.52965	0.0112392	0.181912					1.73367
16.1844	29.9862	7.15493	0.649248	0.375553	0		166.444				5396			511	30	0	0		-0.0108704	-0.130417	0.00900615	0.113375					1.72878
16.2011	29.9862	7.15573	0.650859	0.376937	0		166.444				5530			526	30	0	0		0.0332645	0.134233	0.0127022	0.113354					1.7267
16.2177	30.0138	7.15579	0.65047	0.376296	0		166.394				5510			524	30	0	0		0.0220821	0.110872	0.0176089	0.137977					1.72861
16.2344	30.0138	7.15474	0.650664	0.375893	0		166.394				5581			539	30	0	0		-0.00197688	-0.442885	0.0124833	-0.0144955					1.73098
16.2511	30.0138	7.15625	0.650451	0.375893	0		166.494		0.168831	6468	5523			521	30	0	0		0	0	0.0124833	0.0149438					1.73041
16.2677	30.0138	7.15601	0.650256	0.374863	0		166.544				5357			487	30	0	0		-0.0220821	-0.134561	0.00757672	-0.017141					1.73465
16.2844	30.0138	7.1551	0.650062	0.375491	0		166.544				5544			540	30	0	0		-0.046116	-0.952518	0.00102534	-0.140099					1.73123
16.3011	30.0138	7.15551	0.649481	0.375553	0		166.494				5530			534	30	0	0		-0.0237216	-0.54967	-0.00549114	-0.277177					1.7294
16.3177	29.9862	7.15601	0.649868	0.374873	0		166.494				5513			518	30	0	0		-0.0326204	-0.367706	-0.00911564	-0.259183					1.73357
16.3344	30.0138	7.15628	0.649674	0.374863	0		166.444				5540	0.357664	822	530	30	0	0		-0.0329459	-0.395285	-0.0115685	-0.288613					1.7331
16.3511	30.0138	7.1546	0.649868	0.375553	0		166.444				5364			488	30	0	0		0.0220765	0.529846	-0.0128116	-0.244656					1.73043
16.3677	29.9862	7.15697	0.649868	0.375553	0		166.394				5517			518	30	0	0		0.00197701	0.577123	-0.0150455	-0.192851					1.73043
16.3844	30.0138	7.15433	0.649481	0.375264	0		166.444				5530			525	30	0	0		-0.00922481	0.173933	-0.0158508	-0.124315					1.73073
16.4011	29.9862	7.15612	0.649674	0.375202	0		166.444				5517			521	30	0	0		0.0105419	0.517756	-0.0146795	-0.0667869					1.73153
16.4177	29.9862	7.15551	0.64888	0.374523	0		166.345		0.162871	6410	5489			532	30	0	0		-0.0108773	0.264839	-0.0134345	-0.0224092					1.73255
16.4344	30.0138	7.15534	0.650839	0.375264	0		166.345				5336			493	30	0	0		-0.00922728	-0.375684	-0.00933578	0.0416834					1.73435
16.4511	29.9862	7.15708	0.649268	0.375955	0		166.444				5466			521	30	0	0		0.0128514	0.130513	-0.00527212	0.117259					1.72698
16.4677	29.9862	7.15711	0.649655	0.375141	0		166.394				5517			523	30	0	0		-0.00395494	0.0632466	-0.00208706	0.165143					1.73176
16.4844	30.0138	7.15568	0.649849	0.375141	0		166.444				5530			539	30	0	0		-0.001978	-0.150297	0.00135382	0.192364					1.73228
16.5011	29.9862	7.15697	0.649461	0.374801	0		166.444				5503	0.367273	825	516	30	0	0		0.0088999	0.237345	-0.000110243	0.159864					1.73282
16.5178	29.9862	7.15678	0.649868	0.374801	0		166.444				5310			486	30	0	0		-0.0148266	-0.0671769	-0.00197731	0.0882749					1.7339
16.5344	29.9862	7.15394	0.649268	0.375202	0		166.444				5476			523	30	0	0		-0.0240528	-0.44285	-0.00362487	0.0197434					1.73045
16.5511	29.9862	7.15499	0.65047	0.375223	0		166.444				5471			528	30	0	0		0.00263621	0.0790911	-0.00450328	-0.0289971					1.73356
16.5677	29.9862	7.15669	0.649849	0.375893	0		166.394				5530			536	30	0	0		0.0240541	0.312395	-0.000622008	-0.023713					1.72881
16.5844	29.9862	7.15537	0.650451	0.375893	0		166.345		0.169573	6422	5469			519	30	0	0		0.0349266	0.312299	0.00428397	0.0527295					1.73041
16.6011	29.9862	7.15658	0.650859	0.376244	0		166.394				5296			488	30	0	0		0.0461355	0.731639	0.00798221	0.119521					1.72988
16.6177	29.9586	7.1554	0.650451	0.376244	0		166.394				5489			536	30	0	0		0.0332759	0.687927	0.012119	0.18893					1.7288
16.6344	29.9586	7.15452	0.650451	0.374863	0		166.345				5462			524	30	0	0		-0.0115355	-0.170075	0.011057	0.186732					1.73517
16.6511	29.9862	7.15309	0.650839	0.375491	0		166.345				5440			517	30	0	0		-0.0128494	-0.442835	0.00864045	0.111157					1.7333
16.6677	29.9862	7.15397	0.649461	0.375151	0		166.394				5523	0.358788	825	516	30	0	0		-0.0237263	-0.703909	0.0076516	0.0404089					1.7312
16.6844	29.9862	7.15463	0.649868	0.375831	0		166.394				5289			464	30	0	0		-0.0131775	-0.711759	0.00885996	0.0105302					1.72915
16.7011	29.9862	7.157	0.649868	0.375543	0		166.345				5469			508	30	0	0		-0.0223993	-0.667998	0.00607824	-0.0724797					1.73048
16.7177	29.9862	7.15634	0.650664	0.375831	0		166.444				5498			539	30	0	0		0.0309703	0.509996	0.0068467	-0.0505241					1.73127
16.7344	29.9586	7.15628	0.649655	0.375202	0		166.394				5449			509	30	0	0		-0.00922555	0.0434818	0.00194091	-0.0803926					1.73148
16.7511	29.9862	7.15369	0.649868	0.374801	0		166.444		0.177826	6422	5469			513	30	0	0		-0.0112031	0.150251	-0.00443004	-0.144991					1.7339
16.7677	29.9862	7.15339	0.650276	0.376296	0		166.394				5289			492	30	0	0		0.0148267	0.336099	-0.00647996	-0.184083					1.7281
16.7844	29.9862	7.15749	0.649674	0.375553	0		166.394				5459			516	30	0	0		0.000329547	0.27279	-0.00516163	-0.134876					1.72991
16.8011	29.9862	7.15485	0.650664	0.374863	0		166.394				5456			514	30	0	0		-0.0309755	-0.743369	-0.00717564	-0.168268					1.73574
16.8177	29.9862	7.15501	0.649888	0.374914	0		166.444				5428			504	30	0	0		-0.00922889	-4.01e-05	-0.00556482	-0.0900608					1.73343
16.8344	29.9862	7.15501	0.650276	0.375893	0		166.394				5456	0.386905	840	491	30	0	0		0.0349332	0.553704	-0.000219178	0.0505461					1.72995
16.8511	29.9862	7.15642	0.650315	0.375955	0		166.394				5286			474	30	0	0		-0.0108696	-0.308312	0.00106191	0.0905112					1.72977
16.8677	29.9862	7.15504	0.65047	0.376296	0		166.345				5459			520	30	0	0		0.0237211	0.280708	0.000256443	0.0650348					1.72861
16.8844	29.9862	7.15631	0.649481	0.375264	0		166.394				5483			518	30	0	0		0.0128545	0.526042	0.00270978	0.118653					1.73073
16.9011	29.9862	7.15804	0.650082	0.375604	0		166.345				5459			502	30	0	0		0.0220747	0.375578	0.00640731	0.143689					1.73076
16.9177	30.0138	7.15562	0.649268	0.375666	0		166.345		0.169961	6425	5486			518	30	0	0		-0.00724865	-0.506209	0.0039545	0.050099					1.72831
16.9344	30.0138	7.15755	0.649674	0.375666	0		166.345				5299			495	30	0	0		-0.00922619	0.0197231	0.00289275	0.0219804					1.72939
16.9511	30.0138	7.15617	0.650276	0.375976	0		166.345				5451			519	30	0	0		-0.0102102	-0.407098	0.00520001	0.059344					1.72957
16.9677	30.0138	7.15479	0.649907	0.375038	0		166.444				5500			512	30	0	0		-0.00724918	-0.24122	0.00541998	0.0325463					1.73291
16.9844	30.0138	7.1541	0.649481	0.374976	0		166.345				5483			511	30	0	0		-0.020102	-0.506143	-0.000695047	-0.0852145					1.73206
17.0011	30.0138	7.15656	0.649888	0.374636	0		166.345				5489	0.376951	833	537	30	0	0		-0.0329511	-0.308401	-0.00314856	-0.0852244					1.73472
17.0178	30.0138	7.15466	0.649888	0.376358	0		166.295				5262			488	30	0	0		0.0220675	0.37544	-0.0033323	-0.0746986					1.72678
17.0344	30.0138	7.15554	0.650082	0.376017	0		166.245				5462			525	30	0	0		0.00131771	0.138329	-0.00461416	-0.117778					1.72886
17.0511	30.0138	7.15658	0.649674	0.374976	0		166.345				5473			515	30	0	0		-0.00197654	0.0632455	-0.00728652	-0.152482					1.73258
17.0677	29.9862	7.15603	0.651286	0.375739	0		166.295				5513			505	30	0	0		0.0243864	0.533905	-0.00377152	-0.0369132					1.73335
17.0844	29.9862	7.15444	0.649093	0.374986	0		166.245		0.176817	6453	5483			526	30	0	0		0.0112067	0.529939	-0.00150119	0.0197774					1.73098
17.1011	29.9862	7.15636	0.650082	0.374698	0		166.245				5286			467	30	0	0		-0.053054	-0.901542	-0.00626161	-0.0351609					1.73495
17.1177	29.9862	7.15471	0.649074	0.375604	0		166.245				5442			523	30	0	0		-0.0131795	-0.173979	-0.00692054	-0.0276897					1.72808
17.1344	29.9862	7.1568	0.649093	0.374976	0		166.295				5486			508	30	0	0		0	0.0237257	-0.00468699	0.0311846					1.73103
17.1511	29.9862	7.15457	0.649888	0.375666	0		166.245				5469			512	30	0	0		-0.00230636	-0.320316	-0.00128201	0.0298607					1.72996
17.1677	29.9586	7.1568	0.650082	0.375666	0		166.195				5476	0.368618	803	531	30	0	0		0.0217468	0.126472	-0.00131764	0.00219766					1.73048
17.1844	29.9862	7.15512	0.6489	0.375326	0		166.245				5248			488	30	0	0		0.020102	0.877825	0.000769505	0.0843639					1.7289
17.2011	29.9586	7.15636	0.64888	0.374749	0		166.345				5439			508	30	0	0		-0.0273518	-0.170069	-0.00204997	0.0584401					1.73151
17.2177	29.9862	7.15854	0.649694	0.375388	0		166.295				5493			519	30	0	0		0.0131814	0.158176	-0.00329496	0.0166924					1.73073
17.2344	29.9862	7.15592	0.649694	0.375388	0		166.345				5449			508	30	0	0		-0.00889674	-0.0790874	-0.00552868	-0.0509771					1.73073
17.2511	29.9862	7.15479	0.649694	0.375728	0		166.345		0.168607	6441	5473			531	30	0	0		0.00197694	-0.237248	0.000585867	0.0228333					1.72916
17.2677	29.9862	7.15534	0.649694	0.375728	0		166.345				5238			490	30	0	0		0.0128526	-0.0870077	0.00347832	0.0324967					1.72916
17.2844	29.9862	7.15799	0.65047	0.375439	0		166.345				5439			518	30	0	0		0.022084	0.593345	0.0059321	0.0957878					1.73256
17.3011	29.9862	7.15675	0.650703	0.37642	0		166.394				5473			514	30	0	0		0.0329464	0.237187	0.00984907	0.157733					1.72866
17.3177	29.9862	7.15565	0.650722	0.376131	0		166.345				5489			510	30	0	0		0.0237214	0.39141	0.0100685	0.18717					1.73004
17.3344	29.9862	7.15793	0.6495	0.375852	0		166.295				5473	0.359853	817	509	30	0	0		0.00395376	0.0237229	0.00827422	0.0922699					1.72807
17.3511	29.9862	7.15568	0.6495	0.375038	0		166.345				5259			479	30	0	0		-0.022077	-0.419145	0.00886031	0.0645947					1.73183
17.3677	29.9862	7.15556	0.650101	0.375388	0		166.295				5428			511	30	0	0		-0.00164725	-0.284723	0.00721268	0.0153837					1.73181
17.3844	29.9862	7.15534	0.6495	0.375728	0		166.295				5466			504	30	0	0		-0.022072	-0.660222	0.00574876	-0.0491868					1.72864
17.4011	29.9586	7.15711	0.649907	0.374698	0		166.345				5442			519	30	0	0		-0.0458003	-0.834231	0.000440176	-0.115518					1.73448
17.4177	29.9862	7.15568	0.6495	0.375388	0		166.345		0.174771	6437	5496			512	30	0	0		-0.0148249	-0.225315	-0.00263511	-0.130886					1.73021
17.4344	29.9862	7.15733	0.649306	0.375038	0		166.245				5265			453	30	0	0		0	0.264932	-0.00508889	-0.167376					1.73131
17.4511	29.9862	7.15647	0.650295	0.375728	0		166.295				5540			522	30	0	0		0.0108744	0.150275	-0.00754133	-0.177033					1.73076
17.4677	29.9862	7.15499	0.649888	0.375739	0		166.295				5482			528	30	0	0		0.000329477	0.268821	-0.0101404	-0.190654					1.72963
17.4844	29.9862	7.15551	0.650101	0.375388	0		166.345				5496			522	30	0	0		0.0220803	0.814573	-0.00812637	-0.102782					1.73181
17.5011	29.9862	7.1573	0.649093	0.374698	0		166.295				5503	0.396158	833	511	30	0	0		-0.0220839	-0.0871215	-0.00812714	-0.0658902					1.73231
17.5178	29.9586	7.15821	0.650509	0.375038	0		166.295				5269			480	30	0	0		0	0	-0.00794411	-0.0342542					1.73452
17.5344	29.9862	7.1543	0.650897	0.37642	0		166.295				5445			500	30	0	0		0.0220728	0.134385	-0.00303913	0.0540354					1.72918
17.5511	29.9862	7.15716	0.649907	0.375388	0		166.295				5411			513	30	0	0		-0.0112037	-0.13841	0.000804939	0.131349					1.73129
17.5677	29.9862	7.15402	0.649674	0.376358	0		166.345				5393			496	30	0	0		0.0309701	0.106681	0.00589328	0.168237					1.72621
17.5844	29.9862	7.15678	0.648687	0.37441	0		166.295		0.168926	6417	5483			519	30	0	0		-0.00922922	0.154256	0.00486781	0.15594					1.73256
17.6011	29.9862	7.15623	0.648687	0.375038	0		166.295				5245			467	30	0	0		0	0	0.00365954	0.139243					1.72966
17.6177	29.9586	7.15829	0.649694	0.375347	0		166.345				5439			503	30	0	0		-0.034259	-0.675898	-0.000183629	0.0342741					1.73092
17.6344	29.9862	7.1562	0.649093	0.376079	0		166.345				5451			523	30	0	0		0.0220734	0.399302	-0.000184398	-0.0118671					1.72595
17.6511	29.9862	7.1557	0.648706	0.374369	0		166.345				5483			488	30	0	0		-0.0635968	-1.1348	-0.00479695	-0.128276					1.7328
17.6677	29.9862	7.15758	0.649306	0.374698	0		166.345				5486	0.399766	853	530	30	0	0		0.00922851	0.221477	-0.00377156	-0.103668					1.73288
17.6844	29.9862	7.15518	0.649694	0.376079	0		166.345				5269			481	30	0	0		0.0332743	0.399236	-0.00252695	-0.0742398					1.72755
17.7011	29.9862	7.15796	0.649888	0.37642	0		166.345				5442			518	30	0	0		0.034263	0.822259	0.00252491	0.0325011					1.7265
17.7178	29.9586	7.15722	0.650101	0.375728	0		166.345				5449			522	30	0	0		-0.0111973	-0.399104	-0.00216036	-0.0236973					1.73024
17.7344	29.9586	7.15664	0.65047	0.375666	0		166.295				5479			536	30	0	0		0.0415201	1.26127	0.00347845	0.0993046					1.73151
17.7511	29.9862	7.15725	0.64888	0.374348	0		166.345		0.174345	6447	5422			495	30	0	0		-0.011207	-0.245226	0.00223323	0.0720573					1.73336
17.7677	29.9862	7.15609	0.649481	0.375326	0		166.345				5265			477	30	0	0		-0.0240549	-0.688039	0.00336703	0.0707082					1.73044
17.7844	29.9862	7.1565	0.6495	0.375728	0		166.444				5462			518	30	0	0		-0.0220746	-0.67613	-0.0015383	-0.0487843					1.72864
17.8011	29.9862	7.15703	0.649713	0.375728	0		166.295				5462			486	30	0	0		0	0.134415	0.00552801	0.09224					1.72921
17.8177	29.9862	7.15551	0.649093	0.374636	0		166.345				5469			514	30	0	0		-0.0329581	-0.893845	0.000840609	-0.0316846					1.7326
17.8344	29.9586	7.15568	0.649093	0.374698	0		166.295				5449	0.378019	828	507	30	0	0		0.0112079	0.269001	-0.00161121	-0.0461551					1.73231
17.8511	29.9862	7.15714	0.650082	0.376709	0		166.394				5259			483	30	0	0		0.0441394	0.818229	-0.000513837	-0.0466028					1.72569
17.8677	29.9586	7.15559	0.650101	0.375728	0		166.394				5408			499	30	0	0		0	0.264895	0.000730312	0.0271749					1.73024
17.8844	29.9586	7.15703	0.649907	0.375501	0		166.444				5479			508	30	0	0		-0.00724921	-0.0869966	-0.0046885	-0.122633					1.73077
17.9011	29.9862	7.15609	0.6495	0.37579	0		166.444				5462			510	30	0	0		0.0369082	0.838402	0.000657633	-0.00222971					1.72836
17.9177	29.9862	7.15612	0.6495	0.374749	0		166.444		0.174034	6470	5489			497	30	0	0		0.00164776	-0.114708	0.00351348	0.0614738					1.73316
17.9344	29.9862	7.15788	0.64888	0.375728	0		166.345				5228			475	30	0	0		-0.0312991	-0.905395	0.00248853	0.0359999					1.72699
17.9511	29.9862	7.15868	0.649306	0.375038	0		166.394				5429			512	30	0	0		-0.0220669	-0.264676	3.66581e-05	-0.00834352					1.73131
17.9677	29.9862	7.15427	0.650101	0.376079	0		166.394				5445			510	30	0	0		0.0184508	0.308413	0.00574877	0.125241					1.72863
17.9844	29.9862	7.15807	0.649713	0.375161	0		166.394				5486			515	30	0	0		-0.0200996	-0.68409	0.00227015	0.0193417					1.73182
18.0011	30.0138	7.1584	0.649306	0.375161	0		166.394				5445	0.383863	818	513	30	0	0		0.0131833	0.138434	-0.00116941	-0.0561911					1.73074
18.0177	30.0138	7.15694	0.650121	0.375388	0		166.345				5245			464	30	0	0		-0.0108733	0.24511	-0.00237755	-0.0583895					1.73186
18.0344	30.0138	7.15573	0.648706	0.375439	0		166.394				5415			521	30	0	0		0.0128589	0.419341	-0.00014332	-0.0021297					1.72786
18.0511	30.0138	7.15755	0.649927	0.375161	0		166.245				5442			488	30	0	0		-0.0293214	-0.573213	-0.00750217	-0.158976					1.73239
18.0677	30.0138	7.15703	0.649306	0.375161	0		166.345				5483			491	30	0	0		0	0.241161	-0.00768525	-0.119435					1.73074
18.0844	29.9862	7.15741	0.649907	0.375811	0		166.394		0.188399	6465	5445			474	30	0	0		0.0207594	0.090917	-0.00190097	-0.00873344					1.72935
18.1011	29.9862	7.1559	0.650121	0.375501	0		166.345				5252			469	30	0	0		0.00362464	0.173978	0.000953644	0.0400059					1.73134
18.1177	30.0138	7.15625	0.649132	0.375161	0		166.295				5411			502	30	0	0		-0.00889504	-0.260985	-0.00208479	-0.0232606					1.73027
18.1344	29.9862	7.15691	0.649306	0.376193	0		166.295				5473			518	30	0	0		0.0329462	0.747173	0.00380919	0.135769					1.72599
18.1511	29.9862	7.15634	0.649519	0.375099	0		166.245				5449			503	30	0	0		-0.00197732	-0.0237285	0.00212467	0.11775					1.73159
18.1677	29.9586	7.15672	0.649519	0.375439	0		166.245				5462	0.365337	802	518	30	0	0		-0.0118613	-0.391443	0.00201489	0.0470224					1.73002
18.1844	29.9862	7.1546	0.6495	0.375439	0		166.245				5238			457	30	0	0		-0.00197696	-0.0672169	0.00036647	-0.00703964					1.72997
18.2011	29.9862	7.15683	0.649306	0.375728	0		166.345				5469			522	30	0	0		0.0181269	0.324336	0.00563851	0.092688					1.72813
18.2177	29.9862	7.15672	0.650121	0.37579	0		166.295				5469			506	30	0	0		-0.0128489	-0.549568	0.00421086	0.00482918					1.73001
18.2344	29.9862	7.1565	0.650101	0.37579	0		166.295				5459			505	30	0	0		0.0220789	0.2887	0.00435746	0.0268051					1.72996
18.2511	29.9586	7.15818	0.6495	0.374749	0		166.295		0.185939	6486	5425			509	30	0	0		-0.0220788	-0.122606	0.00150152	-0.00614866					1.73316
18.2677	29.9586	7.1562	0.6495	0.375038	0		166.245				5264			469	30	0	0		-0.0128504	-0.130468	0.00106204	0.00835323					1.73183
18.2844	29.9862	7.15722	0.649713	0.37579	0		166.295				5398			512	30	0	0		0.00197671	-0.193792	-0.00237902	-0.0961984					1.72893
18.3011	29.9862	7.15661	0.6495	0.375439	0		166.295				5476			528	30	0	0		-0.0112037	0.0197439	-0.00340417	-0.0913681					1.72997
18.3177	29.9862	7.15711	0.650295	0.37545	0		166.295				5479			509	30	0	0		-0.0108735	-0.395445	-0.00329442	-0.0918128					1.73204
18.3344	29.9862	7.15821	0.649113	0.375728	0		166.295				5469	0.394299	842	509	30	0	0		0.0313095	0.640744	0.000404083	-0.0131505					1.72761
18.3511	29.9862	7.15554	0.649655	0.375398	0		166.295				5231			464	30	0	0		0.0115349	0.292653	-0.000328367	-0.0166708					1.73058
18.3677	29.9586	7.15716	0.649326	0.374749	0		166.295				5411			505	30	0	0		-0.0332829	-0.423122	-0.00259881	-0.00262124					1.73269
18.3844	29.9862	7.15645	0.648919	0.375099	0		166.345				5452			512	30	0	0		-0.0108743	0.00395273	-0.00626028	-0.0342598					1.72999
18.4011	29.9862	7.15628	0.649519	0.375099	0		166.345				5435			509	30	0	0		-0.0112041	-0.0039673	-0.00505197	-0.0210778					1.73159
18.4177	29.9862	7.15708	0.650121	0.375099	0		166.345		0.175817	6484	5479			494	30	0	0		-0.0200996	-0.616893	-0.00585744	-0.075125					1.7332
18.4344	29.9586	7.15653	0.649733	0.375099	0		166.245				5235			476	30	0	0		-0.0095565	-0.2531	-0.00713891	-0.0817148					1.73216
18.4511	29.9586	7.15678	0.649713	0.375099	0		166.345				5415			496	30	0	0		0.0112047	0.533821	-0.00464908	-0.0245951					1.73211
18.4677	29.9586	7.1584	0.649326	0.375501	0		166.345				5469			506	30	0	0		0.0128518	0.284722	-0.00201293	0.0509791					1.72922
18.4844	29.9862	7.15843	0.649132	0.375501	0		166.394				5442			501	30	0	0		0.0128511	0.288656	-0.00406387	0.0118582					1.72871
18.5011	29.9862	7.15793	0.648726	0.37441	0		166.444				5432	0.373188	828	481	30	0	0		-0.0220819	-0.023787	-0.00779906	-0.0233018					1.73266
18.5177	29.9862	7.15928	0.648513	0.374811	0		166.394				5235			466	30	0	0		-0.00922774	0.00394514	-0.00512627	0.02415					1.73024
18.5344	29.9862	7.15587	0.649713	0.37579	0		166.394				5433			504	30	0	0		0.02208	0.130521	-0.00146469	0.0382131					1.72893
18.5511	29.9862	7.15636	0.649306	0.375439	0		166.295				5408			479	30	0	0		-0.00197681	-0.177924	-0.000439433	0.0188846					1.72946
18.5677	29.9586	7.15565	0.648706	0.375213	0		166.394				5466			516	30	0	0		-0.00922651	-0.264932	0.000768687	0.0579913					1.7289
18.5844	29.9862	7.15716	0.648919	0.374749	0		166.345		0.185151	6492	5469			515	30	0	0		0.0108772	0.395509	0.00303909	0.130059					1.73161
18.6011	29.9586	7.15548	0.6495	0.374636	0		166.444				5197			464	30	0	0		-0.00560231	0.0434991	0.00117165	0.0755788					1.73368
18.6177	29.9862	7.15857	0.649093	0.375038	0		166.345				5411			503	30	0	0		-0.0240517	-0.553519	-0.00292874	-0.0175592					1.73074
18.6344	29.9862	7.15689	0.649113	0.375388	0		166.295				5476			515	30	0	0		-0.0016477	0.00394964	-0.00453972	-0.0491932					1.72918
18.6511	29.9862	7.1573	0.649093	0.374749	0		166.245				5456			509	30	0	0		-0.014827	-0.0671915	-0.00373362	-0.0540159					1.73207
18.6677	29.9862	7.15625	0.648919	0.375099	0		166.345				5494	0.397823	827	512	30	0	0		0.0112056	0.003941	-0.00146326	-0.0540164					1.72999
18.6844	29.9862	7.15656	0.649907	0.376131	0		166.345				5204			465	30	0	0		0.0477901	0.640851	0.00139343	0.00268693					1.72788
18.7011	29.9862	7.15642	0.649713	0.374749	0		166.444				5394			505	30	0	0		-0.00922889	0.17789	0.00058764	0.0422218					1.73373
18.7177	29.9862	7.15669	0.6483	0.374749	0		166.394				5422			491	30	0	0		-0.0204335	-0.225444	-0.000657581	0.0466094					1.72996
18.7344	29.9586	7.15879	0.648513	0.375439	0		166.394				5439			487	30	0	0		0.0220839	0.443013	0.000587609	0.0518876					1.72734
18.7511	29.9586	7.15573	0.648706	0.374749	0		166.394		0.184556	6475	5473			533	30	0	0		-0.0112028	-0.268839	-3.46669e-05	0.0171834					1.73104
18.7677	29.9862	7.15912	0.648532	0.374122	0		166.345				5248			447	30	0	0		-0.0642481	-1.34418	-0.00450093	-0.0706679					1.73348
18.7844	29.9586	7.15703	0.649927	0.375099	0		166.345				5405			503	30	0	0		0.0112046	0.245187	-0.0030729	-0.0438638					1.73268
18.8011	29.9862	7.15628	0.648726	0.374821	0		166.345				5486			501	30	0	0		0.00230706	0.272882	-0.00116911	-0.00607779					1.73076
18.8177	29.9586	7.15722	0.649132	0.375099	0		166.394				5445			513	30	0	0		-0.0108744	-0.395498	-0.00362244	-0.0504599					1.73056
18.8344	29.9862	7.15738	0.648126	0.373783	0		166.444				5435	0.357055	815	492	30	0	0		-0.0309901	-0.237471	-0.0123758	-0.148051					1.73397
18.8511	29.9586	7.15664	0.648919	0.375161	0		166.394				5252			471	30	0	0		0.0332952	1.1707	-0.00765089	-0.0377384					1.72971
18.8677	29.9862	7.15766	0.649132	0.375439	0		166.345				5377			496	30	0	0		0.010874	-0.00396746	-0.00417228	-0.0131299					1.72899
18.8844	29.9862	7.15901	0.648126	0.374502	0		166.345				5462			490	30	0	0		-0.0102164	-0.150262	-0.0077612	-0.0790495					1.73063
18.9011	30.0138	7.15647	0.648938	0.374533	0		166.444				5469			494	30	0	0		-0.018127	-0.0870315	-0.00853055	-0.0588486					1.73266
18.9177	30.0414	7.15639	0.649132	0.374533	0		166.444		0.187529	6511	5418			491	30	0	0		0.0240657	0.660681	0.00128209	0.163914					1.73318
18.9344	30.0138	7.15804	0.648726	0.374471	0		166.394				5238			457	30	0	0		-0.0220793	-0.664412	-0.00241612	0.0628473					1.73238
18.9511	30.0138	7.15868	0.649539	0.374471	0		166.394				5384			492	30	0	0		-0.030978	-0.502206	-0.00611446	-0.0232736					1.73455
18.9677	29.9862	7.1573	0.648726	0.374122	0		166.394				5473			519	30	0	0		-0.0121966	-0.0237623	-0.00626138	0.0180303					1.734
18.9844	30.0138	7.15603	0.648706	0.374533	0		166.345				5459			484	30	0	0		0	0.217524	-0.00281803	0.0685854					1.73204
19.0011	29.9862	7.15669	0.648146	0.374122	0		166.245				5425	0.401649	849	495	30	0	0		-0.0131849	-0.446984	-0.00798249	-0.111158					1.73245
19.0177	30.0138	7.15645	0.649539	0.374533	0		166.245				5245			469	30	0	0		0.00197792	0.288716	-0.00897095	-0.0786374					1.73426
19.0344	30.0138	7.15972	0.649132	0.374533	0		166.295				5435			498	30	0	0		0.00197757	0.395437	-0.00761607	-0.0180042					1.73318
19.0511	30.0138	7.1576	0.648726	0.375161	0		166.295				5432			482	30	0	0		0.0332895	0.545826	-0.00190312	0.0523134					1.72919
19.0677	29.9862	7.15821	0.648745	0.375574	0		166.295				5445			500	30	0	0		0.0332819	0.399347	-0.000879101	0.0232762					1.72734
19.0844	29.9862	7.16052	0.649132	0.374163	0		166.394		0.0264998	5434	5432			505	30	0	0		0.00131882	0.174067	0.00172069	0.116441					1.73489
19.1011	29.9862	7.15917	0.648532	0.374122	0		166.295				5259			447	30	0	0		-0.0131857	-0.181964	0.00369761	0.152023					1.73348
19.1177	29.9586	7.15581	0.649326	0.374811	0		166.295				5364			494	30	0	0		0.00890081	0.0830941	0.00604177	0.163896					1.73241
19.1344	29.9862	7.15402	0.648938	0.374811	0		166.295				5367			495	30	0	0		-0.0112061	-0.533995	0.00479665	0.0803938					1.73137
19.1511	29.9586	7.157	0.648339	0.374543	0		166.245				5371			490	30	0	0		-0.0329558	-0.794866	0.00259988	0.0417403					1.73101
19.1677	29.9862	7.15738	0.649132	0.374184	0		166.345				5364	0.106115	556	484	30	0	0		0.000659229	-0.00791402	0.00245336	0.00878141					1.7348
19.1844	29.9586	7.15515	0.649132	0.374471	0		166.394				5276			463	30	0	0		0.0112069	0.292683	0.00347884	-0.00263572					1.73346
19.2011	29.9586	7.15766	0.649326	0.375501	0		166.295				5371			495	30	0	0		0.0220778	0.158112	0.00223309	-0.045715					1.72922
19.2177	29.9862	7.15771	0.648745	0.37441	0		166.245				5340			463	30	0	0		-0.0128532	-0.0197626	-0.00289303	-0.0922827					1.73271
19.2344	29.9586	7.15554	0.648513	0.374492	0		166.295				5354			489	30	0	0		-0.00164813	0.375702	-0.00322269	-0.0698788					1.73171
19.2511	29.9862	7.15796	0.647914	0.374122	0		166.345		0.0351232	5438	5371			471	30	0	0		-0.00197788	-0.0316439	-0.00197738	-0.0531766					1.73183
19.2677	29.9862	7.15521	0.648532	0.374811	0		166.394				5279			460	30	0	0		0.0108771	-0.0039567	-0.00175779	-0.0628489					1.73029
19.2844	29.9862	7.15708	0.648126	0.37406	0		166.394				5357			478	30	0	0		-0.0461428	-0.81866	-0.00563965	-0.0944784					1.73268
19.3011	29.9862	7.15705	0.648126	0.37441	0		166.394				5371			459	30	0	0		0	0.154259	-0.00197789	0.01098					1.73106
19.3177	29.9586	7.15689	0.648339	0.373034	0		166.394				5401			482	30	0	0		-0.0468212	-0.542103	-0.00725349	-0.0483744					1.73802
19.3344	29.9862	7.15755	0.64774	0.373783	0		166.394				5381	0.131059	557	487	30	0	0		-0.0108817	-0.106865	-0.00970777	-0.0927686					1.73293
19.3511	29.9586	7.15832	0.648107	0.375099	0		166.444				5262			458	30	0	0		0.00922819	-0.0197883	-0.0111355	-0.112535					1.72783
19.3677	29.9862	7.15697	0.647123	0.373783	0		166.444				5367			472	30	0	0		-0.00890114	0.446875	-0.0106964	-0.0606867					1.73128
19.3844	29.9586	7.15758	0.647953	0.374811	0		166.444				5374			477	30	0	0		0.012852	0.154192	-0.00908526	-0.085299					1.72874
19.4011	29.9862	7.15824	0.648513	0.374348	0		166.345				5384			466	30	0	0		0.0421985	1.06809	-0.00417678	0.0368941					1.73238
19.4177	29.9586	7.16085	0.648126	0.374471	0		166.295		0.190528	6482	5398			480	30	0	0		0.0220851	0.395558	-0.00293145	0.0812846					1.73078
19.4344	29.9862	7.15849	0.648339	0.374482	0		166.345				5231			453	30	0	0		-0.0197755	-0.348051	-1.74377e-06	0.133575					1.7313
19.4511	29.9862	7.15609	0.647528	0.373783	0		166.444				5411			504	30	0	0		0	0.106825	-1.74377e-06	0.128304					1.73236
19.4677	29.9862	7.15862	0.647528	0.374471	0		166.394				5445			493	30	0	0		-0.0108782	-0.284795	0.00399192	0.156894					1.72918
19.4844	29.9586	7.15793	0.647933	0.374811	0		166.494				5445			502	30	0	0		0.0148316	-0.328383	0.00684895	0.132281					1.72869
19.5011	29.9586	7.15749	0.647489	0.374071	0		166.494				5377	0.0687732	538	473	30	0	0		-0.0128578	-0.419366	0.00439495	0.0878831					1.73093
19.5177	29.9862	7.15741	0.647721	0.373095	0		166.544				5282			475	30	0	0		-0.0445107	-0.296825	0.000438327	0.00524984					1.73607
19.5344	29.9862	7.15672	0.648126	0.374122	0		166.494				5357			461	30	0	0		0.0108799	0.130562	0.000219207	0.0026243					1.73239
19.5511	29.9862	7.15716	0.647933	0.374122	0		166.394				5354			490	30	0	0		-0.0112088	-0.00396777	-0.00571493	-0.116494					1.73188
19.5677	29.9862	7.15926	0.648358	0.374471	0		166.394				5377			475	30	0	0		-0.0108787	-0.308574	-0.00937758	-0.194731					1.7314
19.5844	29.9862	7.15843	0.647335	0.373783	0		166.444		0.0411937	5462	5350			485	30	0	0		-0.00923084	0.0435216	-0.00820595	-0.151223					1.73185
19.6011	29.9862	7.15719	0.64774	0.373783	0		166.494				5269			459	30	0	0		0.0220919	0.799182	-0.0057513	-0.074294					1.73293
19.6177	29.9862	7.15774	0.647933	0.374184	0		166.494				5364			469	30	0	0		0.00197767	-0.10681	-0.00432287	-0.0545178					1.73159
19.6344	29.9862	7.16003	0.647335	0.373106	0		166.494				5374			475	30	0	0		-0.0326422	-0.257193	-0.00959773	-0.0466078					1.73499
19.6511	29.9862	7.15714	0.647547	0.373434	0		166.494				5354			475	30	0	0		-0.0332941	-0.26895	-0.0118684	-0.0298949					1.73404
19.6677	29.9862	7.15788	0.648126	0.373783	0		166.444				5360	0.372796	794	473	30	0	0		0	0.110782	-0.00692279	0.0153947					1.73397
19.6844	29.9862	7.15672	0.647142	0.374811	0		166.444				5252			454	30	0	0		0.032967	0.130511	-0.00446867	0.0153891					1.72658
19.7011	29.9862	7.15774	0.648532	0.374533	0		166.544				5406			480	30	0	0		0.0112074	0.110754	-0.00197798	0.028136					1.73157
19.7177	29.9862	7.15675	0.647953	0.373434	0		166.544				5442			485	30	0	0		0.0105534	0.518381	0.00040336	0.12002					1.73512
19.7344	29.9862	7.15879	0.648339	0.374935	0		166.544				5476			484	30	0	0		0.0481308	0.977112	0.00677688	0.223752					1.72921
19.7511	29.9862	7.15534	0.646584	0.373495	0		166.494		0.0215604	5473	5483			485	30	0	0		-0.00923172	-0.110774	0.00329648	0.122646					1.73117
19.7677	29.9586	7.15928	0.647547	0.373783	0		166.494				5282			457	30	0	0		-0.0329639	-0.791156	-0.000585919	0.0466074					1.73242
19.7844	29.9586	7.1589	0.647547	0.373814	0		166.494				5357			478	30	0	0		-0.0230803	-0.411525	0.000476512	0.0294594					1.73227
19.8011	29.9862	7.15868	0.646757	0.373157	0		166.494				5347			457	30	0	0		-0.00890236	-0.233433	0.0031867	0.0334057					1.7332
19.8177	29.9862	7.15882	0.64859	0.374873	0		166.494				5387			469	30	0	0		-0.00197777	-0.601406	0.00296695	-0.0457263					1.73016
19.8344	30.0138	7.16017	0.647354	0.373844	0		166.494				5360	0.190893	571	486	30	0	0		0.0112093	0.245266	0.000549432	-0.0329757					1.73161
19.8511	30.0138	7.15777	0.647335	0.373783	0		166.494				5296			467	30	0	0		0	0.395522	-0.000695834	-0.0013348					1.73185
19.8677	30.0414	7.16	0.64776	0.373495	0		166.544				5364			478	30	0	0		-0.0102198	0.154301	-0.00300397	-0.041788					1.73432
19.8844	30.0138	7.15592	0.646757	0.37406	0		166.494				5367			466	30	0	0		0.0290161	0.45502	-0.00512783	-0.0997982					1.72902
19.9011	30.0138	7.15658	0.648532	0.373844	0		166.444				5367			470	30	0	0		-0.0329592	-0.371727	-0.00776422	-0.128793					1.73476
19.9177	30.0138	7.1597	0.646757	0.373116	0		166.494		0.0468665	5505	5405			491	30	0	0		-0.023412	-0.415458	-0.0067029	-0.0870488					1.7334
19.9344	30.0138	7.15647	0.647953	0.373844	0		166.345				5286			455	30	0	0		0.00197855	0.0237466	-0.00391859	-0.0386853					1.73321
19.9511	30.0138	7.1573	0.648532	0.374873	0		166.394				5364			472	30	0	0		0.0441799	0.652881	0.00197945	0.059794					1.73001
19.9677	30.0138	7.15661	0.647547	0.373095	0		166.444				5425			498	30	0	0		-0.0309959	-0.720166	-0.00124479	0.0465984					1.73561
19.9844	29.9862	7.15906	0.647953	0.374471	0		166.444				5391			470	30	0	0		0.0201025	0.636525	-0.000256653	0.0900717					1.73031
20.0011	29.9862	7.15694	0.647162	0.373495	0		166.394				5384	0.116697	557	460	30	0	0		0.0122014	0.427363	0.00109906	0.0936095					1.73272
20.0177	29.9862	7.15741	0.648532	0.374935	0		166.394				5310			456	30	0	0		0.0349412	0.395553	0.00611696	0.120415					1.72972
20.0344	29.9862	7.15851	0.647779	0.373619	0		166.444				5367			479	30	0	0		-0.0402134	-1.01262	-0.00157521	-0.0426556					1.7338
20.0511	29.9862	7.15909	0.64776	0.373844	0		166.544				5364			486	30	0	0		0.024074	0.660908	0.00476182	0.0720816					1.7327
20.0677	29.9586	7.15763	0.646969	0.374184	0		166.494				5398			469	30	0	0		-0.00923427	-0.352206	0.00633713	0.0791095					1.72902
20.0844	29.9862	7.1573	0.647162	0.373557	0		166.494		0.0443475	5502	5418			458	30	0	0		0.00197843	-0.122675	0.00633711	0.0628404					1.73243
20.1011	29.9862	7.1595	0.647953	0.373896	0		166.394				5303			448	30	0	0		-0.0332892	-0.818679	-0.00227057	-0.100666					1.73298
20.1177	29.9862	7.15755	0.646776	0.373896	0		166.345				5388			489	30	0	0		0.00890205	0.589376	0.00216254	0.0448385					1.72983
20.1344	29.9586	7.15694	0.648339	0.375275	0		166.295				5410			480	30	0	0		0.0458097	0.260791	0.00501888	0.00309023					1.72764
20.1511	29.9862	7.15774	0.647374	0.372931	0		166.394				5376			476	30	0	0		-0.0402287	-0.371942	-0.000806685	-0.0857214					1.73591
20.1677	29.9862	7.15727	0.647586	0.374245	0		166.444				5401	0.102752	545	482	30	0	0		0.0220924	0.2414	-0.00223433	-0.10285					1.73038
20.1844	29.9862	7.15967	0.647972	0.374307	0		166.345				5316			461	30	0	0		0.0131877	0.557761	0.00369912	0.071637					1.73112
20.2011	29.9586	7.15956	0.64776	0.373906	0		166.444				5415			478	30	0	0		0.00032971	-0.102873	0.00106087	-0.0132275					1.73241
20.2177	29.9862	7.15703	0.648358	0.374585	0		166.444				5388			480	30	0	0		-0.0220834	-0.814802	-0.000366815	-0.064627					1.73087
20.2344	29.9862	7.15609	0.647972	0.373218	0		166.444				5408			483	30	0	0		0.00923398	0.593533	0.000439357	0.0149517					1.73617
20.2511	29.9586	7.15879	0.64776	0.37287	0		166.345		0.052546	5538	5391			489	30	0	0		-0.0441822	-0.795253	-0.000770979	0.0175546					1.73723
20.2677	29.9862	7.1581	0.647779	0.373957	0		166.345				5303			451	30	0	0		-0.0112083	-0.292743	-0.00300546	-0.0804586					1.73223
20.2844	29.9862	7.15857	0.647586	0.373957	0		166.394				5381			463	30	0	0		0.00164838	0.0158233	-0.00791227	-0.107677					1.73171
20.3011	29.9862	7.15824	0.647181	0.373957	0		166.394				5391			475	30	0	0		-0.0201078	0.0237061	-0.00567662	-0.0637163					1.73063
20.3177	29.9862	7.15785	0.648378	0.375275	0		166.444				5398			468	30	0	0		0.0659307	0.680365	-0.000805694	-0.0149424					1.72774
20.3344	29.9862	7.15634	0.646603	0.37327	0		166.295				5398	0.405832	823	480	30	0	0		0.0128611	0.684467	-0.000841985	-0.000864046					1.73227
20.3511	29.9862	7.15846	0.647798	0.373619	0		166.444				5269			427	30	0	0		-0.0108805	0.00393314	-0.00208757	0.0110033					1.73385
20.3677	29.9862	7.15656	0.647972	0.375058	0		166.345				5428			476	30	0	0		0.0352731	0.403541	0.00428538	0.146375					1.72766
20.3844	29.9862	7.15884	0.647181	0.375058	0		166.394				5442			496	30	0	0		0.0352656	0.664412	0.00717778	0.15425					1.72555
20.4011	29.9862	7.15992	0.648378	0.374708	0		166.444				5486			500	30	0	0		-0.0181244	-1.00858	0.0100731	0.130547					1.73035
20.4177	29.9586	7.15741	0.646796	0.37327	0		166.444		0.0305938	5524	5500			479	30	0	0		0	-0.154347	0.0113185	0.145924					1.73278
20.4344	29.9862	7.15884	0.648358	0.374307	0		166.345				5316			464	30	0	0		0.0220887	0.395628	0.0135896	0.188125					1.73216
20.4511	29.9586	7.15744	0.6472	0.37327	0		166.345				5394			463	30	0	0		-0.0573611	-1.11161	0.00945036	0.0619785					1.73387
20.4677	29.9862	7.15989	0.647374	0.374996	0		166.394				5391			477	30	0	0		-0.00197764	-0.446987	0.00190499	-0.0632828					1.72635
20.4844	29.9586	7.15755	0.646796	0.373957	0		166.345				5420			465	30	0	0		-0.0240657	-0.0713007	-0.00219798	-0.147257					1.7296
20.5011	29.9862	7.15758	0.646218	0.372245	0		166.394				5388	0.188948	561	480	30	0	0		-0.0329779	-0.395667	-0.00465324	-0.191657					1.736
20.5177	29.9862	7.15865	0.647586	0.374307	0		166.295				5313			446	30	0	0		0	-0.265052	-0.00857248	-0.265945					1.73009
20.5344	29.9862	7.15733	0.646796	0.372993	0		166.345				5381			469	30	0	0		-0.00890317	0.581423	-0.0134801	-0.275166					1.73407
20.5511	30.0138	7.15733	0.646834	0.37369	0		166.345				5367			471	30	0	0		-0.04186	-0.478539	-0.0161174	-0.216273					1.73094
20.5677	30.0138	7.15843	0.646218	0.37477	0		166.444				5418			468	30	0	0		0.0260414	0.601286	-0.0132239	-0.132313					1.72431
20.5844	30.0138	7.15832	0.648184	0.374369	0		166.394		0.0465872	5538	5391			467	30	0	0		0.068279	1.21539	-0.00809166	-0.0412286					1.73141
20.6011	30.0138	7.15714	0.646603	0.373393	0		166.345				5350			461	30	0	0		-0.0293455	-0.352174	-0.00497882	0.0431534					1.7317
20.6177	29.9862	7.15898	0.646603	0.372644	0		166.345				5411			478	30	0	0		-0.011215	-0.0277436	-0.00600519	0.0897359					1.73517
20.6344	30.0138	7.15964	0.64722	0.374708	0		166.345				5408			479	30	0	0		0.0326403	0.894118	0.000295465	0.197005					1.72726
20.6511	29.9862	7.15766	0.648011	0.374019	0		166.345				5411			491	30	0	0		-0.0240625	-0.601229	0.00128606	0.174164					1.73256
20.6677	29.9862	7.15876	0.646026	0.372993	0		166.394				5411	0.121597	551	477	30	0	0		-0.0441778	-1.34934	-0.00362258	0.0536883					1.73201
20.6844	29.9862	7.1573	0.646411	0.373331	0		166.295				5303			447	30	0	0		-0.00197835	0.328372	-0.00285316	0.0255715					1.73147
20.7011	29.9862	7.15758	0.647798	0.373331	0		166.295				5347			465	30	0	0		0.0220987	0.399795	0.00425336	0.123164					1.73518
20.7178	29.9586	7.157	0.647046	0.37368	0		166.245				5411			474	30	0	0		-0.0329497	-0.786695	-0.0023012	-0.031056					1.73155
20.7344	29.9862	7.16003	0.646815	0.372993	0		166.295				5388			463	30	0	0		-0.0329743	-0.106941	-0.0135516	-0.177982					1.73412
20.7511	29.9862	7.15769	0.64545	0.372675	0		166.345		0.0520646	5570	5422			494	30	0	0		-0.0102242	0.407427	-0.011427	-0.0935817					1.73194
20.7677	29.9862	7.15829	0.647008	0.374369	0		166.295				5316			466	30	0	0		0.0333036	0.423434	-0.00648046	-0.0434508					1.72826
20.7844	29.9586	7.15835	0.647586	0.373619	0		166.245				5391			481	30	0	0		0.00923273	-0.154389	-0.0090813	-0.159952					1.73328
20.8011	29.9862	7.15978	0.646796	0.37368	0		166.345				5422			501	30	0	0		0	0.395597	-0.00640768	-0.0491932					1.73088
20.8177	29.9862	7.15934	0.646199	0.373341	0		166.295				5398			476	30	0	0		0.0112103	0.530106	-0.000253448	0.159634					1.73085
20.8344	29.9862	7.15603	0.646815	0.372644	0		166.245				5439	0.1777	574	493	30	0	0		-0.00098965	0.110826	-0.000143592	0.135462					1.73574
20.8511	29.9862	7.15843	0.6472	0.373742	0		166.195				5354			460	30	0	0		-0.0201088	-0.640905	-0.00483331	0.0198288					1.73168
20.8677	29.9862	7.15909	0.646238	0.372306	0		166.295				5394			478	30	0	0		-0.0422165	-0.617404	-0.00586296	0.038639					1.73577
20.8844	29.9862	7.15736	0.647239	0.374019	0		166.245				5405			450	30	0	0		0.0108795	0.130547	-0.000990319	0.0650265					1.7305
20.9011	29.9862	7.15639	0.647605	0.374081	0		166.295				5388			461	30	0	0		0.0237452	0.150453	0.00278405	0.0364739					1.73119
20.9177	29.9586	7.15769	0.647798	0.373742	0		166.295		0.0471034	5541	5401			466	30	0	0		0.0352797	0.435148	0.00300361	0.0377754					1.73328
20.9344	29.9862	7.15959	0.646815	0.373331	0		166.245				5337			454	30	0	0		-0.013187	0.0830453	0.000512532	0.064157					1.73255
20.9511	29.9862	7.15697	0.64545	0.373054	0		166.345				5411			484	30	0	0		0.0240783	0.795526	0.0031879	0.108594					1.73018
20.9677	29.9862	7.15752	0.645815	0.373054	0		166.394				5422			454	30	0	0		-0.0309964	-0.502526	-0.00150173	-0.00614324					1.73115
20.9844	29.9862	7.1584	0.646815	0.373331	0		166.295				5428			473	30	0	0		-0.0240675	-0.573708	-0.00406594	-0.0822026					1.73255
21.0011	29.9862	7.15807	0.645623	0.372706	0		166.345				5405	0.13587	552	476	30	0	0		-0.0333064	-0.823006	-0.00553234	-0.102436					1.73226
21.0177	29.9862	7.15997	0.647798	0.374019	0		166.295				5343			466	30	0	0		0.0220938	0.423416	0.00161325	0.0132107					1.73199
21.0344	30.0138	7.1613	0.646603	0.373331	0		166.245				5306			465	30	0	0		0.00890353	-0.182086	0.00139369	-0.0215263					1.73198
21.0511	30.0138	7.16044	0.646815	0.37368	0		166.295				5405			463	30	0	0		0.020113	0.613243	0.000990124	0.0298948					1.73093
21.0677	30.0138	7.15694	0.64643	0.37368	0		166.345				5425			491	30	0	0		0.011212	0.423384	-0.00168406	0.0285877					1.7299
21.0844	30.0138	7.16041	0.645834	0.372767	0		166.345		0.0516559	5556	5374			484	30	0	0		0.0019794	0.423508	1.0899e-06	0.0664169					1.73254
21.1011	30.0138	7.16052	0.647412	0.373393	0		166.295				5347			464	30	0	0		-0.0201135	-0.506508	-0.00490912	-0.0782535					1.73386
21.1177	29.9862	7.16074	0.647008	0.373393	0		166.345				5415			470	30	0	0		0.00197846	-0.0830967	-0.00124525	-0.0316503					1.73278
21.1344	30.0138	7.15854	0.645239	0.372706	0		166.394				5425			463	30	0	0		-0.0313316	-0.617383	-0.00205237	-0.0365031					1.73123
21.1511	29.9862	7.15826	0.645815	0.372931	0		166.295				5439			464	30	0	0		-0.0240721	-0.423393	-0.00102633	0.00789834					1.73173
21.1677	29.9862	7.16044	0.645623	0.372706	0		166.245				5432	0.107209	541	476	30	0	0		-0.00197887	-0.0474955	-0.00370107	-0.0444252					1.73226
21.1844	29.9862	7.15736	0.64722	0.374081	0		166.295				5340			448	30	0	0		0.0220925	0.506511	-0.00223563	0.0320856					1.73016
21.2011	29.9862	7.16006	0.646603	0.373393	0		166.345				5418			478	30	0	0		0	-0.0237437	-0.00447041	-0.0386908					1.7317
21.2177	29.9862	7.15791	0.646642	0.373393	0		166.345				5432			480	30	0	0		0.022093	0.640994	-0.00326141	-0.0145118					1.7318
21.2344	29.9586	7.1581	0.646238	0.372655	0		166.295				5405			470	30	0	0		-0.00890562	0.182001	-0.00447086	-0.0413459					1.73415
21.2511	29.9586	7.15981	0.646815	0.373393	0		166.295		0.0435722	5554	5459			481	30	0	0		0.0220969	0.288915	0.000219193	0.0470344					1.73226
21.2677	29.931	7.15884	0.646026	0.372429	0		166.295				5333			476	30	0	0		-0.053087	-0.902045	-0.0058992	-0.0439599					1.73463
21.2844	29.9586	7.16069	0.64722	0.373742	0		166.345				5391			445	30	0	0		0.0112096	0.134499	-0.0011724	0.0395826					1.73173
21.3011	29.9862	7.15959	0.646834	0.373793	0		166.295				5391			450	30	0	0		0.0128609	-0.110797	0.00293127	0.0743154					1.73046
21.3177	29.9862	7.15771	0.646045	0.372767	0		166.394				5432			449	30	0	0		0.00362814	0.1504	0.00355427	0.0963039					1.73311
21.3344	29.9862	7.16094	0.646642	0.373116	0		166.295				5425	0.181172	563	476	30	0	0		-0.00890271	-0.371947	0.000110357	-0.00130256					1.73309
21.3511	29.9586	7.16088	0.646834	0.374153	0		166.295				5343			446	30	0	0		0.0554067	1.30206	0.00626666	0.146008					1.7288
21.3677	29.9862	7.15813	0.646873	0.372706	0		166.295				5425			479	30	0	0		-0.0333073	-0.5342	0.00011107	0.0154314					1.73561
21.3844	29.9862	7.15796	0.646642	0.373855	0		166.345				5425			460	30	0	0		0.00197814	-0.130588	0.00132038	-0.0193008					1.72966
21.4011	29.9862	7.15948	0.645872	0.373106	0		166.295				5418			440	30	0	0		0.0108844	0.0870798	7.45401e-05	-0.0417269					1.73107
21.4177	29.9586	7.15815	0.645834	0.372429	0		166.394		0.0477816	5567	5445			468	30	0	0		-0.022101	-0.158395	0.00351743	0.0409008					1.73411
21.4344	29.9862	7.15725	0.646622	0.373393	0		166.295				5350			445	30	0	0		-0.0243962	-0.957548	-0.000438771	-0.0804378					1.73175
21.4511	29.9586	7.1568	0.644874	0.37202	0		166.345				5415			457	30	0	0		-0.0221051	0.134444	-0.00432388	-0.0531888					1.73344
21.4677	29.9862	7.15876	0.645853	0.372429	0		166.394				5405			469	30	0	0		-0.0458402	-0.573818	-0.00982037	-0.133658					1.73416
21.4844	29.9862	7.157	0.644874	0.372081	0		166.394				5428			456	30	0	0		-0.0329859	-0.526449	-0.0124963	-0.150824					1.73315
21.5011	30.0138	7.15628	0.64722	0.372767	0		166.345				5418	0.180272	588	473	30	0	0		0.0108857	0.395859	-0.0174431	-0.251513					1.73626
21.5177	30.0138	7.15884	0.646449	0.373054	0		166.444				5350			462	30	0	0		-0.0108831	0.162165	-0.0149515	-0.174139					1.73286
21.5344	30.0138	7.16116	0.646238	0.373454	0		166.394				5394			483	30	0	0		0.0461729	0.819259	-0.0100409	-0.0686005					1.73043
21.5511	30.0138	7.15893	0.646238	0.372767	0		166.345				5439			492	30	0	0		0.0108868	0.680824	-0.0100407	-0.002629					1.73362
21.5677	30.0138	7.15934	0.64722	0.373126	0		166.394				5435			473	30	0	0		0.0336407	0.799413	-0.00384716	0.103794					1.73459
21.5844	29.9862	7.15653	0.645853	0.372092	0		166.345		0.0536255	5613	5456			485	30	0	0		-0.0217731	-0.391927	-0.0035557	0.166641					1.73574
21.6011	29.9862	7.15766	0.645661	0.372429	0		166.394				5333			472	30	0	0		-0.0201214	-0.110866	-0.00333528	0.139384					1.73365
21.6177	29.9862	7.15821	0.646045	0.373454	0		166.345				5408			475	30	0	0		0	-0.554128	0.00175808	0.141572					1.72992
21.6344	29.9862	7.15887	0.64545	0.372368	0		166.345				5428			473	30	0	0		-0.0128614	-0.284911	0.00399413	0.16841					1.73337
21.6511	29.9862	7.15815	0.64545	0.373454	0		166.295				5442			477	30	0	0		0.0105537	-0.277073	0.00395724	0.0936393					1.72832
21.6677	29.9586	7.15675	0.644319	0.371683	0		166.345				5422	0.15009	553	470	30	0	0		-0.0131978	0.102903	0.00370005	0.0870547					1.73352
21.6844	29.9586	7.15906	0.64545	0.373106	0		166.245				5337			452	30	0	0		0.0217675	0.502631	0.000988337	0.0518739					1.72994
21.7011	29.9586	7.15904	0.646238	0.372767	0		166.295				5445			479	30	0	0		-0.0220963	-0.265158	-0.00267645	-0.0532352					1.73362
21.7177	29.9586	7.15758	0.645661	0.373106	0		166.295				5418			468	30	0	0		0.0237549	0.439519	-0.00377486	-0.0932233					1.7305
21.7344	29.9862	7.15747	0.645488	0.373106	0		166.295				5422			465	30	0	0		-0.0112112	-0.261155	-0.00260132	-0.0786931					1.73004
21.7511	29.9586	7.1597	0.645661	0.372829	0		166.345		0.0642055	5607	5456			485	30	0	0		0.0369497	0.601787	0.00373991	0.000490568					1.73179
21.7677	29.9862	7.15843	0.64545	0.373454	0		166.345				5327			465	30	0	0		0.0112125	-0.126664	0.00498575	0.0479866					1.72832
21.7844	29.9862	7.15882	0.646257	0.373106	0		166.195				5404			487	30	0	0		0.0108836	0.39575	0.00762408	0.123616					1.7321
21.8011	29.9862	7.15645	0.644663	0.372081	0		166.245				5418			470	30	0	0		-0.0329836	-0.680823	0.0027866	0.0787544					1.73259
21.8177	29.9862	7.15788	0.645066	0.372081	0		166.245				5438			491	30	0	0		-0.0329897	-0.261375	0.000587501	0.0382791					1.73367
21.8344	30.0138	7.15937	0.645469	0.372767	0		166.245				5428	0.16263	578	471	30	0	0		-0.00197874	-0.467085	-0.00205097	-0.0694671					1.73156
21.8511	29.9862	7.15821	0.645853	0.372081	0		166.295				5343			452	30	0	0		-0.044192	-0.664768	-0.00450605	-0.113868					1.73578
21.8677	30.0138	7.15799	0.645853	0.371335	0		166.245				5405			447	30	0	0		-0.0570663	-0.815299	-0.0134862	-0.253292					1.73927
21.8844	30.0138	7.16017	0.644874	0.371795	0		166.345				5442			486	30	0	0		-0.00923851	0.284949	-0.013267	-0.192614					1.73449
21.9011	29.9862	7.15849	0.645239	0.373454	0		166.345				5411			483	30	0	0		0.0441935	0.92611	-0.0124621	-0.156578					1.72776
21.9177	29.9862	7.15818	0.64545	0.372429	0		166.345		0.0527449	5574	5445			473	30	0	0		-0.0108866	-0.106908	-0.0149176	-0.154383					1.73308
21.9344	29.9862	7.15937	0.644683	0.372429	0		166.295				5350			457	30	0	0		0.0112184	0.665033	-0.0148804	-0.124463					1.73102
21.9511	29.9862	7.15854	0.645661	0.372429	0		166.295				5415			492	30	0	0		0.0353067	1.10855	-0.00729258	0.0743568					1.73365
21.9677	29.9586	7.15964	0.645661	0.372767	0		166.345				5432			471	30	0	0		0.0313382	0.486893	-0.000145035	0.157498					1.73208
21.9844	29.9586	7.15749	0.645853	0.371744	0		166.245				5439			459	30	0	0		-0.0550911	-1.19153	-0.00604641	0.0770038					1.73736
22.0011	29.9586	7.15771	0.645661	0.372429	0		166.195				5462	0.197158	563	479	30	0	0		0	0.130635	-0.00113619	0.165382					1.73365
22.0177	29.9586	7.15854	0.644893	0.371795	0		166.245				5357			453	30	0	0		-0.0204556	-0.380102	0.00293167	0.213737					1.73454
22.0344	29.9586	7.15917	0.645277	0.372143	0		166.245				5411			475	30	0	0		-0.0092379	-0.534585	0.00293174	0.122678					1.73395
22.0511	29.9862	7.15868	0.644683	0.371744	0		166.295				5405			498	30	0	0		-0.0329845	-0.771749	-0.0056436	-0.0659731					1.73421
22.0677	29.9862	7.15846	0.64545	0.372726	0		166.345				5418			442	30	0	0		0.0316701	1.04112	-0.000915072	0.061586					1.7317
22.0844	29.9862	7.15915	0.645661	0.372081	0		166.295		0.0594431	5602	5459			468	30	0	0		-0.0112164	-0.134596	-0.00340783	-0.0272616					1.73527
22.1011	29.9862	7.15928	0.646065	0.372767	0		166.245				5340			451	30	0	0		0.0313393	0.621523	-0.00384865	-0.0813761					1.73316
22.1177	30.0138	7.16069	0.646045	0.372829	0		166.195				5422			462	30	0	0		0.0220978	0.37597	-0.00487537	-0.0937009					1.73282
22.1344	29.9862	7.15984	0.644683	0.372143	0		166.245				5449			468	30	0	0		0.0128701	0.550362	0.00267588	0.0998426					1.73235
22.1511	30.0138	7.16096	0.644893	0.371172	0		166.295				5462			487	30	0	0		-0.0501438	-0.981636	-0.00289566	-0.0237431					1.73745
22.1677	30.0414	7.15989	0.64568	0.372829	0		166.295				5445	0.158273	556	478	30	0	0		0.0240804	0.423556	0.00205279	0.0655522					1.73184
22.1844	30.0138	7.15901	0.646065	0.373516	0		166.245				5384			463	30	0	0		0.0240745	-0.0871772	0.00575417	0.115264					1.72968
22.2011	29.9862	7.15942	0.644874	0.372481	0		166.295				5442			462	30	0	0		-0.0112158	-0.399799	0.00817291	0.156592					1.7313
22.2177	29.9862	7.1605	0.645258	0.372829	0		166.295				5439			484	30	0	0		0.022102	0.110787	0.00710979	0.0532212					1.73071
22.2344	29.9862	7.15766	0.644683	0.371744	0		166.245				5452			482	30	0	0		0.0184786	0.823409	0.0104092	0.159666					1.73421
22.2511	29.9586	7.15887	0.644893	0.372143	0		166.345		0.0537941	5614	5428			494	30	0	0		-0.0221007	-0.554161	0.00447146	0.0290345					1.73292
22.2677	29.9862	7.1608	0.644683	0.372204	0		166.295				5381			441	30	0	0		-0.0422125	-0.795354	-0.00267413	-0.101113					1.73207
22.2844	29.9586	7.1584	0.645085	0.372481	0		166.245				5432			456	30	0	0		0	0.134594	-0.00410414	-0.147309					1.73186
22.3011	29.9586	7.15937	0.645104	0.372829	0		166.245				5442			485	30	0	0		0	-0.265181	0.00146739	-0.0677029					1.7303
22.3177	29.9862	7.16006	0.644702	0.371795	0		166.195				5418			476	30	0	0		0.00165006	-0.201975	-0.00102487	-0.137206					1.73402
22.3344	29.9862	7.15984	0.645296	0.372143	0		166.195				5456	0.211538	572	461	30	0	0		0	0.265232	-0.00369981	-0.0980496					1.734
22.3511	29.9862	7.15835	0.645066	0.372829	0		166.195				5350			457	30	0	0		0.0201229	0.748068	-0.000217728	0.0294912					1.73019
22.3677	29.9862	7.15791	0.645469	0.373167	0		166.345				5425			465	30	0	0		0.0220958	0.265119	-0.000218417	0.0466391					1.72971
22.3844	29.9862	7.15915	0.64474	0.372481	0		166.295				5432			471	30	0	0		-0.0112156	-0.134596	-0.00351778	-0.0598058					1.73094
22.4011	29.9862	7.15771	0.644683	0.372829	0		166.295				5442			460	30	0	0		0.0333178	0.379999	0.00263984	0.0439898					1.72917
22.4177	30.0138	7.15782	0.645085	0.372481	0		166.295		0.0437511	5577	5456			469	30	0	0		0.0108857	0.13062	0.00853964	0.146876					1.73186
22.4344	30.0138	7.16085	0.644702	0.372481	0		166.345				5381			457	30	0	0		-0.0112156	-0.376086	0.00729347	0.0901335					1.73083
22.4511	30.0138	7.15777	0.645277	0.373229	0		166.295				5422			472	30	0	0		0.00197892	-0.241432	0.00751335	0.0927722					1.72891
22.4677	30.0138	7.15956	0.644702	0.371458	0		166.295				5449			475	30	0	0		-0.032993	-0.261326	0.00366412	0.0861776					1.7356
22.4844	30.0138	7.15849	0.646084	0.373167	0		166.295				5451			481	30	0	0		0.0108842	-0.269219	0.00487347	0.0267941					1.73135
22.5011	29.9862	7.15882	0.644683	0.371846	0		166.394				5442	0.199662	591	471	30	0	0		-0.020455	-0.376099	0.000364815	-0.0981134					1.73373
22.5177	29.9862	7.1581	0.645872	0.373229	0		166.345				5347			442	30	0	0		0.0240767	0.423499	0.000584908	-0.0805156					1.7305
22.5344	29.9862	7.15865	0.644702	0.371856	0		166.295				5418			437	30	0	0		-0.0442024	-0.554187	-0.0030803	-0.127137					1.73374
22.5511	29.9862	7.15835	0.644893	0.372143	0		166.245				5445			488	30	0	0		0.0221061	0.661162	-0.00432604	-0.0958966					1.73292
22.5677	29.9586	7.15928	0.645488	0.37289	0		166.195				5459			479	30	0	0		-0.00890369	-0.23743	-0.00652486	-0.136791					1.73104
22.5844	29.9862	7.15882	0.644702	0.372204	0		166.245		0.0518098	5636	5439			468	30	0	0		0.0115472	0.38402	-0.00399566	-0.0523348					1.73212
22.6011	29.9586	7.16028	0.644913	0.372204	0		166.146				5357			466	30	0	0		-0.0329835	-0.68471	-0.00788037	-0.101588					1.73269
22.6177	29.9586	7.15763	0.645296	0.37289	0		166.295				5442			476	30	0	0		0.0333113	0.929972	-0.00051322	0.0307786					1.73053
22.6344	29.9586	7.15862	0.643917	0.37289	0		166.245				5435			469	30	0	0		0.0240835	0.0237317	0.000953365	0.0633288					1.72683
22.6511	29.9862	7.15934	0.644893	0.372542	0		166.195				5445			470	30	0	0		-0.0112105	-0.0276723	0.00198053	0.102043					1.73106
22.6678	29.9862	7.1584	0.64451	0.371744	0		166.195				5452	0.151899	553	500	30	0	0		-0.0148433	-0.316607	-0.00234391	0.0198088					1.73375
22.6844	29.9862	7.16143	0.645124	0.371795	0		166.245				5357			454	30	0	0		-0.0131961	0.237428	0.00110123	0.107766					1.73516
22.7011	29.9862	7.16152	0.644491	0.371856	0		166.245				5452			452	30	0	0		-0.0333242	-0.799769	-0.00505769	-0.0545596					1.73317
22.7177	30.0138	7.16096	0.645296	0.372829	0		166.195				5473			474	30	0	0		-0.00197883	-0.312732	-0.00428827	-0.0629265					1.73081
22.7344	29.9862	7.15972	0.6443	0.371744	0		166.295				5432			474	30	0	0		-0.0257445	-0.174484	-0.00843179	-0.124982					1.73318
22.7511	29.9862	7.15945	0.644702	0.372204	0		166.345		0.0554562	5590	5432			455	30	0	0		0.0148476	0.356305	-0.00311722	-0.00931409					1.73212
22.7677	29.9862	7.15749	0.644683	0.371805	0		166.245				5384			455	30	0	0		0.000329914	0.162292	-0.00678183	-0.0946119					1.73393
22.7844	29.9862	7.15862	0.64428	0.37289	0		166.245				5411			480	30	0	0		0.0333146	0.79958	-0.00575614	-0.00840657					1.7278
22.8011	29.9862	7.16061	0.644893	0.371795	0		166.195				5449			467	30	0	0		-0.0333211	-0.376131	-0.00821287	-0.0471242					1.73454
22.8177	29.9862	7.15755	0.64451	0.371121	0		166.345				5452			463	30	0	0		-0.0201307	0.0673673	-0.00880035	-0.00446035					1.73666
22.8344	29.9586	7.15928	0.645085	0.372542	0		166.295				5469	0.121646	559	473	30	0	0		0.0108885	-0.0475199	-0.00612429	-0.0361212					1.73158
22.8511	29.9586	7.15956	0.643534	0.371856	0		166.295				5360			444	30	0	0		0.00165019	0.0158475	-0.00223825	0.0545028					1.7306
22.8677	29.9586	7.15716	0.645296	0.372542	0		166.295				5439			467	30	0	0		-0.0112135	-0.534288	-0.00326432	0.0298854					1.73214
22.8844	29.9586	7.15975	0.644108	0.372143	0		166.245				5449			482	30	0	0		0.011217	0.534423	0.000842512	0.108653					1.73081
22.9011	29.9586	7.1597	0.645296	0.372542	0		166.245				5439			466	30	0	0		0.045865	0.791976	0.00428889	0.157061					1.73214
22.9177	29.9862	7.1605	0.644319	0.371519	0		166.295		0.0609389	5645	5422			474	30	0	0		-0.0329916	-0.526544	0.000586495	0.0805233					1.73428
22.9344	29.9862	7.15917	0.644319	0.371856	0		166.245				5398			446	30	0	0		0	-0.0198017	-0.00311513	-0.010519					1.73271
22.9511	29.9862	7.15873	0.643343	0.371856	0		166.245				5425			475	30	0	0		-0.0221085	-0.130769	-0.00186929	0.0167434					1.73009
22.9677	29.9862	7.15959	0.644721	0.372542	0		166.245				5459			471	30	0	0		0.0128642	0.0197633	0.0017968	0.0114541					1.7306
22.9844	30.0138	7.16138	0.644319	0.372204	0		166.295				5432			448	30	0	0		-0.0108858	-0.680987	-0.000622561	-0.0589312					1.73109
23.0011	30.0138	7.15895	0.644127	0.370835	0		166.245				5473	0.197655	597	476	30	0	0		-0.0221136	0.130543	-0.00326299	-0.0461872					1.73696
23.0177	29.9862	7.15989	0.644338	0.371795	0		166.295				5371			466	30	0	0		-0.00197973	-0.0237569	-0.00223701	0.0105385					1.73305
23.0344	30.0138	7.16017	0.6443	0.371856	0		166.195				5435			467	30	0	0		0	0.265258	-0.00348335	-0.0193688					1.73266
23.0511	29.9862	7.15956	0.645296	0.372542	0		166.345				5462			457	30	0	0		0	-0.154375	-0.00857946	-0.124519					1.73214
23.0678	29.9862	7.1578	0.644319	0.372143	0		166.195				5442			454	30	0	0		-0.00197899	0.106857	-0.00513361	-0.054141					1.73137
23.0844	30.0138	7.16127	0.643725	0.371458	0		166.195		0.0616038	5649	5442			475	30	0	0		0.0201295	0.506842	-0.002897	0.00437503					1.73297
23.1011	29.9862	7.15763	0.644893	0.371519	0		166.146				5371			457	30	0	0		-0.00890932	-0.0831553	-0.00143043	0.0096654					1.73583
23.1177	29.9586	7.15873	0.643917	0.371867	0		166.146				5432			491	30	0	0		0.000330007	0.00396078	-0.00282311	0.00790957					1.73158
23.1344	29.9586	7.15901	0.643534	0.371519	0		166.195				5442			482	30	0	0		-0.0329967	-0.396009	-0.00527988	0.0395738					1.73217
23.1511	29.9586	7.15959	0.643917	0.371121	0		166.195				5456			490	30	0	0		-0.0330028	-0.372343	-0.00648979	-0.0163025					1.73506
23.1677	29.9862	7.1586	0.644702	0.371867	0		166.195				5459	0.202726	587	478	30	0	0		0.0131995	-0.0831634	-0.00480322	-0.0229032					1.73369
23.1844	29.9586	7.15857	0.643725	0.372481	0		166.195				5357			466	30	0	0		0.0310109	0.479002	-0.00135757	0.000846164					1.72821
23.2011	29.9862	7.1605	0.644127	0.372481	0		166.146				5425			476	30	0	0		0.0197936	0.233551	0.00084172	0.0439491					1.72929
23.2177	29.9862	7.1586	0.643917	0.371519	0		166.146				5462			472	30	0	0		0	0.395911	0.00106161	0.0760662					1.7332
23.2344	29.9862	7.1608	0.643534	0.371458	0		166.146				5452			461	30	0	0		0.010892	0.526803	3.52264e-05	0.078284					1.73246
23.2511	29.9862	7.15837	0.643515	0.371172	0		166.245		0.0591589	5612	5435			457	30	0	0		-0.0224386	-0.427642	-0.00146803	0.0400077					1.73374
23.2677	30.0138	7.15785	0.644146	0.372143	0		166.146				5357			471	30	0	0		-0.0108858	-0.50273	-0.00271423	-0.0162913					1.73091
23.2844	30.0138	7.15937	0.644721	0.372204	0		166.146				5410			474	30	0	0		-0.00890736	-0.344427	-3.76325e-05	-0.0105599					1.73217
23.3011	30.0138	7.16141	0.643534	0.370835	0		166.146				5425			473	30	0	0		-0.0221116	-0.26533	0.0011725	0.00133051					1.73537
23.3177	30.0138	7.1624	0.6443	0.371918	0		166.245				5452			458	30	0	0		0.0148468	0.0474516	0.00135554	0.0158433					1.73237
23.3344	29.9862	7.15912	0.643917	0.37158	0		166.245				5476	0.12758	533	475	30	0	0		0.0132009	0.427692	-0.000623336	0.0101422					1.73291
23.3511	29.9862	7.15901	0.643745	0.372214	0		166.245				5377			456	30	0	0		0.00230983	0.158379	-0.00256597	0.00178976					1.7295
23.3677	29.9862	7.15937	0.643534	0.370835	0		166.146				5452			463	30	0	0		-0.0442202	-0.423767	-0.00747933	-0.0892855					1.73537
23.3844	29.9862	7.16171	0.643706	0.371856	0		166.146				5401			466	30	0	0		0.0330027	0.661397	-0.00502259	-0.0743306					1.73106
23.4011	29.9862	7.15912	0.643917	0.371856	0		166.146				5424			483	30	0	0		-0.00197959	-0.201909	-0.00274937	-0.0492493					1.73163
23.4177	29.9586	7.15909	0.643764	0.371519	0		166.096		0.0632889	5625	5442			460	30	0	0		-0.00198014	-0.182193	-0.00175985	-0.013634					1.73279
23.4344	29.9586	7.16083	0.643917	0.371856	0		166.146				5354			436	30	0	0		-0.0115455	-0.166235	-0.00205297	0.00616509					1.73163
23.4511	29.9586	7.16088	0.643515	0.371856	0		166.146				5425			466	30	0	0		0.0330014	0.926659	0.0040707	0.138608					1.73055
23.4677	29.9586	7.15884	0.642942	0.371856	0		166.195				5435			470	30	0	0		0	-0.396074	0.00242105	0.0893277					1.72901
23.4844	29.9586	7.15719	0.644146	0.372603	0		166.146				5439			470	30	0	0		0.0240844	0.312788	0.00363032	0.0765606					1.72877
23.5011	29.9862	7.15769	0.643917	0.371172	0		166.195				5452	0.163732	568	473	30	0	0		-0.0112197	-0.110867	0.00212704	0.0466443					1.73482
23.5177	29.9586	7.15978	0.644127	0.372204	0		166.146				5364			451	30	0	0		0.0112171	0.273141	0.00828674	0.124078					1.73058
23.5344	29.9862	7.15887	0.6443	0.372204	0		166.096				5452			475	30	0	0		0.011216	-0.26139	0.005866	0.0215466					1.73104
23.5511	29.9862	7.16028	0.643917	0.372143	0		166.146				5449			454	30	0	0		0.0092381	0.110858	0.00711241	0.0562985					1.73029
23.5677	30.0138	7.15725	0.643343	0.371458	0		166.146				5398			453	30	0	0		-0.0369504	-0.732389	0.00322683	-0.00483445					1.73194
23.5844	30.0138	7.15796	0.643917	0.371458	0		166.195		0.0507298	5618	5445			458	30	0	0		0.00923887	0.245459	0.0055362	0.0409094					1.73349
23.6011	30.0138	7.16264	0.644127	0.372143	0		166.146				5360			436	30	0	0		-0.00197947	-0.15836	0.00164943	-0.0796483					1.73086
23.6177	30.0138	7.16039	0.643725	0.371795	0		166.096				5425			447	30	0	0		-0.0131988	-0.293014	0.000182894	-0.0681972					1.7314
23.6344	30.0138	7.15934	0.643725	0.371856	0		166.146				5428			465	30	0	0		-0.00923752	-0.221694	-0.00351954	-0.127584					1.73111
23.6511	30.0138	7.15826	0.643706	0.371856	0		166.195				5449			453	30	0	0		0.0128704	0.597917	-0.000842854	-0.0488303					1.73106
23.6677	30.0138	7.15961	0.643745	0.371172	0		166.146				5486	0.164234	548	459	30	0	0		-0.0092414	-0.221785	-0.00311602	-0.103822					1.73436
23.6844	29.9862	7.15915	0.643936	0.371979	0		166.195				5360			465	30	0	0		-0.00527882	-0.0395928	-0.00494878	-0.0791779					1.73111
23.7011	29.9586	7.16168	0.644127	0.372214	0		166.146				5408			456	30	0	0		0.0135264	0.320685	-0.00447231	-0.0558637					1.73053
23.7177	29.9862	7.15956	0.643534	0.371856	0		166.146				5449			459	30	0	0		0	0.110843	-0.000366705	0.0378288					1.7306
23.7344	29.9586	7.15972	0.642751	0.371519	0		166.195				5439			462	30	0	0		-0.0108884	-0.28509	-0.00260307	-0.0211211					1.73006
23.7511	29.9586	7.15793	0.643745	0.371458	0		166.146		0.061119	5612	5445			477	30	0	0		0.00924052	0.221783	-0.0013564	0.021117					1.73302
23.7677	29.9586	7.15912	0.643534	0.371856	0		166.096				5340			464	30	0	0		-0.00395981	0.0158302	-0.000329845	0.055433					1.7306
23.7844	29.9586	7.16096	0.643706	0.372143	0		166.096				5405			460	30	0	0		-0.0023092	-0.190015	0.000439968	0.058953					1.72973
23.8011	29.9586	7.15994	0.643917	0.37106	0		166.096				5415			476	30	0	0		-0.0257401	-0.308883	-0.00385009	-0.0418025					1.73535
23.8177	29.9862	7.1608	0.6443	0.372143	0		166.195				5439			454	30	0	0		0.0201282	0.372219	-0.000586807	0.0241979					1.73132
23.8344	29.9862	7.15981	0.643305	0.371121	0		166.195				5415	0.195841	577	476	30	0	0		-0.0108908	-0.241579	-0.00121036	0.00175504					1.73341
23.8511	29.9862	7.16063	0.643324	0.370713	0		166.146				5347			439	30	0	0		-0.0369594	-0.395962	-0.0068199	-0.0778724					1.73537
23.8677	30.0138	7.15909	0.643898	0.371397	0		166.096				5394			481	30	0	0		-0.0240881	-0.261358	-0.00949635	-0.119228					1.73372
23.8844	30.0138	7.15879	0.642923	0.371754	0		166.096				5394			451	30	0	0		0.0224385	0.578092	-0.00579337	-0.023319					1.72943
23.9011	30.0138	7.15909	0.642542	0.370998	0		166.096				5428			469	30	0	0		-0.036951	-0.684813	-0.0109258	-0.124052					1.73193
23.9177	30.0138	7.15953	0.643114	0.370998	0		166.046		0.0561316	5594	5452			473	30	0	0		-0.00396112	0.0831671	-0.0109259	-0.11657					1.73347
23.9344	30.0138	7.1627	0.642542	0.371397	0		166.046				5330			441	30	0	0		0.0221155	0.708962	-0.00821205	-0.0166837					1.73007
23.9511	30.0138	7.15904	0.64428	0.371335	0		166.146				5425			473	30	0	0		-0.00198017	0.265309	-0.00557206	0.0471153					1.73504
23.9677	30.0138	7.16176	0.643114	0.370713	0		166.096				5425			459	30	0	0		-0.0336705	-0.67346	-0.0115497	-0.0690713					1.7348
23.9844	29.9586	7.16047	0.642503	0.370774	0		166.096				5432			447	30	0	0		-0.00726256	0.356307	-0.0111466	-0.00263952					1.73287
24.0012	29.9862	7.15796	0.642904	0.371744	0		166.096				6331	0.0773406	737	654	30	100	25		0.0240373	0.335234	-0.00436914	0.0786044					1.72943
24.0177	30.0138	7.15948	0.641342	0.370254	1.13823		166.096				7170			771	30	100	25		-0.0369644	-0.708865	-0.00579984	0.0288814					1.73217
24.0344	29.9862	7.16747	0.641114	0.369572	4.37567		165.847				6820			700	30	100	25		-0.0571096	-0.661517	-0.0146385	-0.108853					1.73475
24.0511	29.9862	7.17587	0.639747	0.366794	7.95836		165.104				6450			642	30	100	25		-0.127515	-1.12611	-0.0247012	-0.157886					1.74416
24.0677	29.9586	7.1832	0.640146	0.367472	11.918		164.021				6196			575	30	100	25		-0.107348	-1.201	-0.0361886	-0.300571					1.74203
24.0844	29.9586	7.19055	0.639747	0.367472	15.8668		162.603		0.101934	6514	5968			568	30	100	25		-0.138999	-1.96062	-0.0540902	-0.597191					1.74094
24.1011	29.9586	7.20044	0.641304	0.368708	19.4318		161.197				5775			529	30	100	25		-0.050205	-0.158905	-0.0594486	-0.644326					1.73933
24.1177	29.9586	7.20598	0.641095	0.368708	22.7368		159.469				5595			491	30	100	25		-0.0280756	0.348404	-0.0588269	-0.530786					1.73876
24.1344	29.9586	7.21713	0.640297	0.369115	25.3634		157.618				5486			496	30	100	25		0.0756758	2.43826	-0.0496115	-0.299457					1.73468
24.1511	29.9862	7.21956	0.640905	0.368769	27.7063		155.929				5340			486	30	100	25		0.0422984	1.79582	-0.0475825	-0.137169					1.73796
24.1677	29.9862	7.22601	0.641285	0.36809	29.7214		154.165				5238	0.253968	630	462	30	100	25		0.0201611	1.91005	-0.0412352	0.153821					1.7422
24.1844	29.9862	7.23667	0.640525	0.368769	31.5509		152.33				5228			488	30	100	25		0.00198207	0.626219	-0.0346695	0.296903					1.73693
24.2011	29.9862	7.23851	0.641285	0.368374	33.1483		150.607				5133			452	30	100	25		-0.0109025	0.206073	-0.0217125	0.444923					1.74085
24.2177	29.9862	7.24284	0.641875	0.369735	34.2329		148.992				5065			438	30	100	25		0.0201452	-0.666332	-0.00754664	0.50433					1.73604
24.2344	29.9862	7.24592	0.642256	0.370132	35.4509		147.439				5011			461	30	100	25		0.0442589	0.0235289	0.0128154	0.724792					1.73521
24.2511	29.9862	7.2484	0.642637	0.370417	36.2492		145.946		0.137822	5674	5096			445	30	100	25		0.0756383	0.665743	0.026798	0.816419					1.7349
24.2677	29.9862	7.25411	0.643248	0.370132	37.2273		144.511				5038			449	30	100	25		0.0442548	0.507267	0.0348347	0.834071					1.73789
24.2844	29.9862	7.25926	0.642847	0.370101	38.1275		143.134				5062			451	30	100	25		0.0561472	0.804562	0.0326648	0.652548					1.73695
24.3011	29.9862	7.26391	0.643229	0.370815	39.1676		141.896				5065			426	30	100	25		0.0349991	0.178262	0.0318538	0.472819					1.73464
24.3177	30.0138	7.2697	0.642446	0.370132	40.1992		140.586				5062			439	30	100	25		0	-0.531026	0.0296137	0.201589					1.73572
24.3344	30.0138	7.27154	0.642256	0.369389	40.9026		139.204				5133	0.256536	612	441	30	100	25		-0.0333508	-1.30788	0.0256878	-0.0133112					1.7387
24.3511	30.0138	7.27774	0.64342	0.370132	41.6304		138				5085			451	30	100	25		0	-0.531095	0.0268992	-0.0952188					1.73835
24.3677	29.9862	7.28036	0.642637	0.370478	42.5414		136.807				5072			442	30	100	25		0.0122171	-0.527224	0.0260183	-0.0797624					1.73461
24.3844	29.9862	7.28342	0.643439	0.369796	43.2515		135.706				5062			448	30	100	25		-0.0330148	-0.816161	0.0174323	-0.173061					1.73998
24.4011	30.0138	7.28623	0.64384	0.369796	43.5152		134.613				5092			434	30	100	25		-0.0108978	-0.130789	0.00781721	-0.261565					1.74107
24.4177	30.0138	7.29011	0.64363	0.370193	44.0194		133.65		0.153372	5842	5085			440	30	100	25		0.0260855	0.713189	0.0057984	-0.238685					1.73863
24.4344	30.0138	7.29127	0.645411	0.371192	44.4531		132.693				5068			435	30	100	25		0.0343301	0.411954	0.00337428	-0.282308					1.73875
24.4511	29.9862	7.29581	0.644051	0.370132	44.919		131.861				5055			445	30	100	25		-0.0112239	-0.28126	-0.00176161	-0.333366					1.74006
24.4677	30.0138	7.30055	0.644051	0.370835	45.1065		131.035				5147			447	30	100	25		0.0336738	0.800229	0.00197992	-0.185449					1.73676
24.4844	30.0138	7.29826	0.644625	0.371897	45.3647		130.292				5058			436	30	100	25		0.0679879	0.94651	0.0132398	0.0650391					1.73334
24.5011	30.0138	7.29989	0.645411	0.371162	45.7173		129.669				5084	0.346626	652	462	30	100	25		0.0313619	0.0633218	0.0167244	0.131085					1.7389
24.5177	30.0138	7.30438	0.645181	0.370754	46.1296		128.934				5089			449	30	100	25		-0.0141915	-0.582213	0.0137901	0.124976					1.74019
24.5344	30.0414	7.30518	0.645392	0.371499	46.3331		128.318				5116			424	30	100	25		0.0442342	0.665542	0.0223734	0.289609					1.73727
24.5511	30.0138	7.30669	0.64522	0.370876	46.3866		127.781				5109			442	30	100	25		0.00132037	-0.388259	0.0237309	0.261002					1.73972
24.5677	30.0414	7.30664	0.645181	0.3711	46.4926		127.285				5055			446	30	100	25		-0.0257413	-1.12483	0.0179724	0.0567778					1.73856
24.5844	30.0414	7.31022	0.645988	0.370754	46.7057		126.79		0.142636	5819	5119			432	30	100	25		-0.0132021	-0.534751	0.012691	-0.0484116					1.74236
24.6011	30.0414	7.31102	0.647374	0.372122	46.8963		126.373				5116			452	30	100	25		0.0442243	0.701053	0.0188519	0.0607343					1.73968
24.6177	30.0414	7.31141	0.645988	0.3711	46.9883		125.92				5082			452	30	100	25		-0.0128722	-0.685351	0.0136802	-0.10433					1.74074
24.6344	30.0414	7.31237	0.646565	0.3711	46.9475		125.506				5118			448	30	100	25		0.00726095	0.0712832	0.00693273	-0.201578					1.74229
24.6511	30.069	7.31342	0.646565	0.3711	46.9877		125.243				5082			436	30	100	25		0	0.308767	0.00344808	-0.174306					1.74229
24.6677	30.069	7.31267	0.647239	0.371437	46.9408		124.944				5157	0.250825	606	444	30	100	25		0.0221135	0.423795	0.00748197	-0.0625273					1.74252
24.6844	30.0414	7.31355	0.64776	0.372501	47.1071		124.682				5113			454	30	100	25		0.0122046	-0.384194	0.00392312	-0.179165					1.73895
24.7011	30.069	7.31501	0.648165	0.372122	47.0541		124.459				5106			450	30	100	25		0.0329919	0.550267	0.00744219	-0.074884					1.74181
24.7177	30.069	7.31584	0.647567	0.372092	46.9268		124.161				5096			442	30	100	25		0.0320094	0.296991	0.0138589	0.0830956					1.74034
24.7344	30.069	7.3151	0.647354	0.371499	47.2428		123.938				5147			429	30	100	25		0.0128763	0.154581	0.0167565	0.159688					1.74255
24.7511	30.0966	7.31692	0.64776	0.372184	47.3336		123.753		0.161388	5936	5123			438	30	100	25		0.0240831	0.0236316	0.0145186	0.084419					1.74043
24.7677	30.069	7.3173	0.649539	0.371785	47.5705		123.568				5092			457	30	100	25		-0.0230924	-0.423537	0.013383	0.113509					1.74708
24.7844	30.0966	7.31785	0.648532	0.37247	47.6217		123.309				5092			445	30	100	25		0.0112167	-0.261311	0.0138226	0.0765546					1.74117
24.8011	30.0966	7.31667	0.648745	0.371785	47.4487		123.235				5140			441	30	100	25		-0.00989868	-0.502923	0.0127227	-0.0136332					1.74495
24.8177	30.0966	7.31898	0.648938	0.371785	47.5108		123.014				5096			416	30	100	25		0.00923985	-0.0436395	0.0112923	-0.0655703					1.74547
24.8344	30.0966	7.31871	0.649326	0.372184	47.6442		122.867				5143	0.325653	651	434	30	100	25		0	-0.288992	0.00993623	-0.0549923					1.74464
24.8511	30.1241	7.32077	0.649326	0.372122	47.8695		122.756				5130			446	30	100	25		0.0108889	0.407813	0.00748034	-0.0708206					1.74493
24.8677	30.0966	7.32375	0.65014	0.372532	47.5504		122.683				5123			435	30	100	25		0.00197939	-0.110858	0.00414368	-0.116137					1.74519
24.8844	30.1241	7.32096	0.650528	0.372808	47.5864		122.536				5099			427	30	100	25		0.0329833	0.51449	0.0063778	-0.0761472					1.74494
24.9011	30.1241	7.32127	0.650159	0.37247	47.5833		122.536				5106			447	30	100	25		0.0221041	0.154369	0.00615791	-0.0616208					1.74553
24.9177	30.1241	7.32168	0.650936	0.37287	47.5504		122.389		0.163984	5903	5065			428	30	100	25		0.0221052	0.265315	0.0111799	0.0149182					1.74575
24.9344	30.1241	7.32446	0.650528	0.37287	47.7093		122.316				5140			444	30	100	25		0.0240824	0.158336	0.0126094	0.0615456					1.74465
24.9511	30.1517	7.32292	0.651325	0.373157	47.6272		122.243				5106			432	30	100	25		0.0201174	0.217636	0.0159445	0.141608					1.74545
24.9677	30.1517	7.32424	0.65152	0.373844	47.5194		122.17				5153			451	30	100	25		0.0333082	0.00389861	0.0186188	0.14689					1.74276
24.9844	30.1241	7.32427	0.652104	0.373095	47.6131		122.097				5085			435	30	100	25		0.0201198	-0.0238112	0.0208543	0.176354					1.74782
25.0011	30.1517	7.3257	0.652124	0.373495	47.3811		122.06				5065	0.324921	634	453	30	100	25		0.0201162	-0.0238675	0.0218796	0.12839					1.746
25.0177	30.1241	7.32595	0.653236	0.373844	47.8695		121.878				5092			439	30	100	25		0.0313274	0.0869405	0.0251405	0.150367					1.74735
25.0344	30.1241	7.32832	0.653119	0.373844	47.6807		121.841				5160			446	30	100	25		0.0220914	0.0236863	0.0239302	0.0958337					1.74703
25.0511	30.1241	7.32614	0.652124	0.373157	47.5638		121.768				5092			449	30	100	25		-0.0220904	-0.664714	0.0190197	0.00482439					1.74759
25.0677	30.1241	7.32719	0.654117	0.374585	47.9		121.695				5113			430	30	100	25		0.0478074	0.332256	0.0218755	0.0122623					1.74625
25.0844	30.1241	7.32945	0.654117	0.373844	47.8086		121.622		0.150009	5873	5150			454	30	100	25		0.0112107	-0.106868	0.0204453	-0.0172048					1.7497
25.1011	30.1241	7.32826	0.654313	0.375223	48.054		121.659				5102			444	30	100	25		0.0441687	0.154096	0.0231177	-0.0242649					1.7438
25.1177	30.1241	7.33077	0.6531	0.373844	47.9907		121.513				5058			424	30	100	25		0	-0.265138	0.0194168	-0.0541578					1.74698
25.1344	30.1241	7.33041	0.654313	0.374122	48.0626		121.477				5082			450	30	100	25		0.0309979	0.637137	0.0206255	0.0192809					1.74893
25.1511	30.1241	7.33347	0.655117	0.374811	47.9176		121.368				5106			452	30	100	25		0.00725092	-0.486664	0.019196	-0.032141					1.74786
25.1678	30.0966	7.33165	0.655922	0.375223	47.8787		121.404				5157	0.324534	644	442	30	100	25		0.0441572	0.395256	0.0206215	0.00211625					1.74809
25.1844	30.0966	7.33532	0.655333	0.374873	48.1351		121.295				5126			446	30	100	25		-0.0112026	-0.664323	0.0169222	-0.0743293					1.74815
25.2011	30.0966	7.33278	0.655922	0.374873	47.8726		121.186				5113			432	30	100	25		0.032955	0.395356	0.0230384	0.0434563					1.74972
25.2177	30.069	7.33427	0.656178	0.374873	48.0327		121.186				5090			435	30	100	25		0.024061	-0.0832384	0.0203999	-0.00270972					1.7504
25.2344	30.0966	7.33165	0.656532	0.376193	48.1095		121.077				5089			433	30	100	25		0.0441432	0.442609	0.024059	0.0583433					1.7452
25.2511	30.0966	7.33421	0.657735	0.375223	48.0565		121.077		0.162712	5943	5102			449	30	100	25		0	-0.529914	0.0191514	-0.0176577					1.75292
25.2677	30.0966	7.33284	0.65734	0.375563	48.1393		121.041				5100			451	30	100	25		0.0220825	0.399489	0.021605	0.0561897					1.75028
25.2844	30.0966	7.33813	0.65815	0.376658	48.2422		120.896				5102			436	30	100	25		0.0570029	0.288599	0.0244945	0.0174632					1.74734
25.3011	30.1241	7.33697	0.658546	0.375914	48.0699		120.896				5122			448	30	100	25		0.0332817	0.11065	0.0273868	0.0838315					1.75185
25.3177	30.0966	7.33609	0.658546	0.376255	47.9262		120.824				5089			453	30	100	25		0.00197696	-0.506115	0.0227001	-0.0163208					1.75027
25.3344	30.1241	7.3357	0.658961	0.376255	47.9262		120.86				5109	0.266771	641	451	30	100	25		0.0329535	0.395517	0.0276063	0.101439					1.75137
25.3511	30.0966	7.3397	0.660191	0.376947	47.9445		120.788				5085			443	30	100	25		0.0441383	0.264652	0.0288489	0.0869166					1.75141
25.3677	30.0966	7.33837	0.660191	0.376658	48.1557		120.716				5072			448	30	100	25		0	-0.684162	0.0261754	0.0201472					1.75276
25.3844	30.0966	7.33871	0.660787	0.377351	48.0078		120.716				5082			444	30	100	25		0.0457874	0.150086	0.0263581	-0.0123553					1.75112
25.4011	30.0966	7.3376	0.661404	0.377289	47.6223		120.752				5058			424	30	100	25		0.0329303	0.371386	0.030017	0.087789					1.75304
25.4177	30.0966	7.33895	0.661603	0.377641	47.9384		120.679		0.149315	5840	5092			448	30	100	25		0.044132	0.134148	0.032467	0.0583067					1.75194
25.4344	30.069	7.3397	0.662022	0.377983	48.0924		120.643				5099			449	30	100	25		0.0329297	-0.134514	0.0297922	0.0112942					1.75146
25.4511	30.069	7.34179	0.662421	0.378626	48.1126		120.571				5119			450	30	100	25		0.0625579	0.750696	0.0330451	0.0824103					1.74954
25.4677	30.069	7.34289	0.66364	0.379375	48.1235		120.535				5085			448	30	100	25		0.0641845	0.220753	0.0399571	0.163174					1.7493
25.4844	30.069	7.34105	0.66302	0.378398	48.0309		120.499				5079			447	30	100	25		0.0352323	0.0276275	0.0402103	0.122297					1.75218
25.5011	30.069	7.33989	0.66364	0.378678	48.101		120.391				5109	0.277691	641	446	30	100	25		0.032914	-0.134595	0.0389631	0.0779361					1.75252
25.5177	30.069	7.34267	0.664462	0.379375	48.4791		120.427				5065			446	30	100	25		0.0440972	0.13399	0.0438628	0.168842					1.75147
25.5344	30.069	7.34402	0.665084	0.379375	48.3019		120.355				5096			441	30	100	25		0.0236951	-0.466353	0.0414081	0.100349			0.379375		1.75311
25.5511	30.0966	7.34523	0.665506	0.380072	48.2294		120.319				5072			430	30	100	25		0.0220423	-0.50566	0.0401983	0.00289905			0.379705		1.751
25.5677	30.069	7.34331	0.666533	0.380427	47.9682		120.211				5068			426	30	100	25		0.0641674	0.347233	0.0424245	0.0265751			0.380035		1.75207
25.5844	30.069	7.34518	0.667158	0.380771	47.9859		120.211		0.145952	5817	5123			439	30	100	25		0.0661351	0.398665	0.046114	0.0858173			0.380365		1.75212
25.6011	30.0966	7.34617	0.667158	0.381126	48.3482		120.175				5092			449	30	100	25		0.0552671	0.134042	0.0453039	0.0173002			0.380696		1.75049
25.6177	30.0966	7.34601	0.667966	0.380771	48.4127		120.067				5133			459	30	100	25		0.0440754	0.244518	0.0430695	0.0199407			0.381027		1.75425
25.6344	30.069	7.34997	0.667764	0.381063	48.1935		120.067				5072			452	30	100	25		0.0312504	0.110505	0.0426271	0.0291494			0.381358		1.75237
25.6511	30.069	7.34733	0.668795	0.380781	48.2453		120.067				5118			437	30	100	25		0.0111827	-0.635776	0.0402125	-0.0265374			0.381689		1.75638
25.6677	30.069	7.34909	0.669424	0.381408	48.1917		119.995				5109	0.285486	627	440	30	100	25		0.0200637	-0.552923	0.0375421	-0.102861			0.382021		1.75514
25.6844	30.069	7.34884	0.669627	0.382528	48.4932		119.923				5058			451	30	100	25		0.0440645	-0.134449	0.0398054	-0.0659828			0.382353		1.75053
25.7011	30.069	7.34953	0.670887	0.382109	48.4255		119.887				5065			454	30	100	25		0.0420956	-0.0237609	0.0420335	-0.0124384			0.382686		1.75575
25.7177	30.069	7.35149	0.67046	0.382528	48.333		119.815				5136			473	30	100	25		0.0460252	0.177272	0.0400177	-0.031323			0.383019		1.75271
25.7344	30.0966	7.35276	0.671722	0.382811	48.5455		119.851				5055			446	30	100	25		0.0637802	0.631101	0.0397561	-0.00549673			0.383351		1.75471
25.7511	30.069	7.3532	0.671722	0.382937	48.5047		119.708		0.150512	5860	5123			457	30	100	25		0.0479972	0.335189	0.0389483	0.016853			0.383685		1.75413
25.7677	30.0414	7.35196	0.671926	0.38364	48.4773		119.744				5116			455	30	100	25		0.0348387	-0.11071	0.037922	-0.0226168			0.384018		1.75145
25.7844	30.069	7.35358	0.673398	0.383577	48.6667		119.708				5068			431	30	100	25		0.046021	0.0471094	0.0395632	-0.0296608			0.384352		1.75557
25.8011	30.0414	7.35383	0.674238	0.384344	48.4968		119.672				5062			458	30	100	25		0.0568632	0.130078	0.0446388	0.0554341			0.384686		1.75425
25.8177	30.0414	7.35457	0.674464	0.385398	48.2904		119.6				5082			453	30	100	25		0.0808246	0.204526	0.05139	0.139595			0.385021		1.75004
25.8344	30.0414	7.35446	0.674649	0.384344	48.4481		119.565				5140	0.282092	631	437	30	100	25		0.0440349	-0.0475488	0.0513867	0.149251			0.385355		1.75532
25.8511	30.0414	7.35636	0.675059	0.385335	48.685		119.457				5082			465	30	100	25		0.0528913	0.216625	0.0525862	0.17596			0.385691		1.75188
25.8677	30.0414	7.35871	0.675697	0.386105	48.6819		119.386				5048			438	30	100	25		0.0788368	0.393782	0.056232	0.200017			0.386026		1.75003
25.8844	30.0414	7.3576	0.676975	0.385757	48.5321		119.35				5089			464	30	100	25		0.0440116	-0.154206	0.0540355	0.112761			0.386361		1.75493
25.9011	30.0414	7.35713	0.677388	0.386105	48.632		119.314				5085			443	30	100	25		0.0220071	-0.705938	0.0511477	-0.00292009			0.386697		1.75441
25.9177	30.0414	7.3565	0.677388	0.385757	48.6399		119.243		0.152218	5860	5079			427	30	100	25		0.0440123	-0.00027066	0.052167	0.00935094			0.387033		1.756
25.9344	30.069	7.3584	0.678029	0.387163	48.945		119.172				5075			442	30	100	25		0.0567999	0.0468979	0.0533646	0.00932744			0.38737		1.75127
25.9511	30.069	7.35964	0.67865	0.38729	48.7788		119.136				5099			445	30	100	25		0.0367669	-0.504777	0.0511317	-0.0612121			0.387707		1.7523
25.9677	30.069	7.35928	0.681206	0.387937	48.713		119.065				5041			442	30	100	25		0.0676393	0.283569	0.0496667	-0.0524295			0.388044		1.75597
25.9844	30.0414	7.3611	0.681415	0.388298	48.576		119.029				5072			467	30	100	25		0.0679517	0.551334	0.0523241	0.0141131			0.388381		1.75488
26.0011	30.0414	7.3603	0.680998	0.387937	48.8086		118.993				5097	0.325688	654	453	30	100	25		0.0676319	0.283443	0.0539619	0.0215373			0.388719		1.75543
26.0177	30.0414	7.3632	0.68271	0.388309	49.1923		118.993				5055			447	30	100	25		0.0354493	-0.256217	0.0491411	-0.0506849			0.389057		1.75816
26.0344	30.0414	7.36298	0.683128	0.390075	49.1156		118.851				5106			451	30	100	25		0.0859732	0.590487	0.0538035	0.0320587		0.0521394	0.389395		1.75127	0.683099	7.36234	48.9368	118.858	5094.07	448.869	5857.5	638.833	0.151024	0.295609	30.0464	1.75463
26.0511	30.0414	7.3635	0.683338	0.389659	49.0382		118.78				5143			443	30	100	25		0.0531465	-0.173881	0.0572634	0.0911761			0.389733		1.75368
26.0677	30.0414	7.36253	0.684198	0.390075	48.9438		118.744				5077			446	30	100	25		0.054786	-0.157974	0.0584605	0.0736535			0.390072		1.75402
26.0844	30.0414	7.36242	0.68487	0.390374	48.9444		118.744		0.150238	5884	5109			452	30	100	25		0.075136	0.0900521	0.0604979	0.0784484			0.390411		1.7544
26.1011	30.0414	7.36545	0.685501	0.391089	49.3817		118.602				5072			444	30	100	25		0.0856204	0.602052	0.065926	0.20143			0.390751		1.7528
26.1177	30.069	7.36259	0.685711	0.39079	49.3153		118.567				5079			441	30	100	25		0.0219741	-0.767963	0.0608521	0.0845926			0.391091		1.75468
26.1344	30.0414	7.36714	0.686576	0.391025	49.202		118.567				5136			446	30	100	25		0.0419671	-0.134102	0.057965	0.00843306			0.391431		1.75584
26.1511	30.0414	7.36747	0.687653	0.391442	49.2434		118.496				5062			442	30	100	25		0.0419829	-0.153654	0.0551151	-0.0401332			0.391771		1.75672
26.1677	30.069	7.36658	0.688098	0.392524	49.107		118.389				5116	0.291536	638	460	30	100	25		0.0659066	-0.110752	0.0584992	-0.0239703			0.392111		1.75301
26.1844	30.069	7.36678	0.689179	0.393243	49.5485		118.389				5035			459	30	100	25		0.0658988	-0.236669	0.0562687	-0.115877			0.392452		1.75256
26.2011	30.0414	7.3681	0.690476	0.393243	49.2331		118.283				5075			433	30	100	25		0.0750891	0.637471	0.0587068	-0.0257263			0.392793		1.75585
26.2177	30.0414	7.37113	0.690263	0.393178	49.1807		118.248				5126			428	30	100	25		0.0659343	0.287768	0.0599455	0.0238006			0.393135		1.7556
26.2344	30.0414	7.37019	0.691137	0.393629	49.1308		118.177				5075			424	30	100	25		0.0668659	0.298564	0.0590266	0.0469685			0.393477		1.75581
26.2511	30.0138	7.37088	0.690924	0.393662	49.1271		118.141		0.158855	5867	5106			447	30	100	25		0.0347423	-0.373962	0.0533735	-0.0614775			0.393819		1.75512
26.2677	30.0138	7.3757	0.691799	0.393952	49.3317		118.035				5108			449	30	100	25		0.0216296	-0.531223	0.0533352	-0.0351731			0.394161		1.75605
26.2844	30.0138	7.37328	0.69244	0.393597	49.3518		118.071				5092			465	30	100	25		0.0108137	-0.77118	0.0498737	-0.10596			0.394504		1.75926
26.3011	30.0138	7.37154	0.692675	0.39504	49.409		118				5089			425	30	100	25		0.0566875	-0.110957	0.0515075	-0.101215			0.394847		1.75343
26.3177	30.0138	7.37419	0.694219	0.395407	49.3079		117.965				5085			451	30	100	25		0.0540689	-0.153581	0.0501922	-0.105974			0.39519		1.75571
26.3344	30.0138	7.3714	0.695294	0.39612	49.0291		117.965				5123	0.279621	633	455	30	100	25		0.074692	0.479351	0.0511692	-0.0264165			0.395534		1.75526
26.3511	30.0138	7.37449	0.695531	0.39612	49.5863		117.929				5123			447	30	100	25		0.0658488	0.530614	0.0501426	-0.0382895			0.395878		1.75586
26.3677	30.0414	7.37253	0.695962	0.395763	49.5212		117.788				5133			457	30	100	25		0.0658664	0.660734	0.050135	0.00315121			0.396222		1.75853
26.3844	30.0138	7.37421	0.697063	0.396856	49.6448		117.753				5065			460	30	100	25		0.0550263	-0.0199332	0.0488195	-0.0322374			0.396566		1.75647
26.4011	30.0414	7.3776	0.697518	0.397148	49.5303		117.683				5113			458	30	100	25		0.0527312	-0.0160528	0.0508183	0.00753032			0.396911		1.75632
26.4177	30.0138	7.3757	0.698167	0.397517	49.311		117.683		0.148369	5857	5126			461	30	100	25		0.0422519	-0.389338	0.0531096	0.0232952			0.397256		1.75632
26.4344	30.0414	7.37523	0.697301	0.396488	49.6058		117.647				5072			452	30	100	25		0.0111354	-0.656541	0.0531454	0.036033			0.397601		1.7587
26.4511	30.0414	7.37658	0.699731	0.398298	49.7873		117.577				5096			458	30	100	25		0.0766208	0.129041	0.0553602	0.0626993			0.397947		1.7568
26.4677	30.0138	7.37785	0.699296	0.397517	49.8232		117.471				5072			445	30	100	25		0.0199734	-0.420601	0.0515718	0.0330304			0.398293		1.75916
26.4844	30.0138	7.38044	0.700406	0.398668	49.3756		117.507				5150			474	30	100	25		0.0458373	-0.0827263	0.0483657	-0.0294226			0.398639		1.75686
26.5011	30.0138	7.3795	0.701737	0.399702	49.4779		117.471				5162	0.309231	650	458	30	100	25		0.0657944	0.282486	0.0483597	-0.0569924			0.398986		1.75565
26.5177	30.0138	7.37722	0.701977	0.399397	49.8274		117.401				5062			442	30	100	25		0.0877545	0.919525	0.0507917	-0.0282379			0.399333		1.75759
26.5344	30.0138	7.37895	0.702874	0.400128	49.9682		117.366				5140			487	30	100	25	-1	0.0549949	-0.259535	0.0507882	-0.0548602			0.39968		1.75662
26.5511	30.0138	7.37862	0.700841	0.399038	50.2617		117.366				5052			473	30	100	25		0.0458355	0.310357	0.050022	-0.0185925					1.75633
26.5677	29.9862	7.38011	0.699513	0.398298	50.8171		117.261				5065			461	30	100	25		-0.0111292	-0.683512	0.0440908	-0.0512785					1.75625
26.5844	29.9586	7.37785	0.696631	0.396488	51.7598		117.19		0.146211	5793	5072			437	30	100	25		-0.0969141	-1.95259	0.0320853	-0.195284					1.75701
26.6011	29.9034	7.38146	0.694606	0.395698	52.686		117.12				5089			459	30	100	25		-0.111655	-2.39289	0.0111658	-0.475499					1.75539
26.6177	29.9034	7.37802	0.692675	0.394673	53.2513		116.98				5041			462	30	100	25		-0.164683	-2.63577	-0.00935163	-0.721629					1.75506
26.6344	29.8483	7.37603	0.690114	0.393296	53.7128		116.77				5052			436	30	100	25		-0.173906	-2.63665	-0.0337675	-1.0054					1.75469
26.6511	29.8207	7.3749	0.68723	0.392459	53.9564		116.63				4994			457	30	100	25		-0.177228	-1.99319	-0.06077	-1.25825					1.75109
26.6677	29.8207	7.37455	0.684849	0.389659	54.2025		116.421				5014	0.246256	601	440	30	100	25		-0.208442	-1.33819	-0.0936807	-1.50911					1.75756
26.6844	29.7931	7.37587	0.682919	0.390374	54.3901		116.317				4950			448	30	100	25		-0.16255	-0.610643	-0.117852	-1.54812					1.7494
26.7011	29.7655	7.37019	0.680353	0.387937	54.7305		116.073				4939			443	30	100	25		-0.206614	-0.503239	-0.145902	-1.63852					1.75377
26.7177	29.7655	7.36983	0.67865	0.387937	54.7543		115.899				4994			454	30	100	25		-0.164655	0.111013	-0.162961	-1.55024					1.74938
26.7344	29.7655	7.3708	0.675491	0.38581	54.6172		115.726				4939			453	30	100	25		-0.205091	-0.334402	-0.17498	-1.37044					1.75084
26.7511	29.7655	7.36727	0.67213	0.383346	54.6842		115.622		0.16461	5753	4984			434	30	100	25		-0.196029	0.148957	-0.184355	-1.08801					1.75333
26.7677	29.7379	7.37179	0.670887	0.383346	55.0928		115.415				4951			450	30	100	25		-0.217992	-0.665297	-0.190279	-0.869072					1.75008
26.7844	29.7379	7.36466	0.669018	0.382297	55.1026		115.242				4949			449	30	100	25		-0.175714	0.370766	-0.190479	-0.534914					1.74999
26.8011	29.7379	7.36405	0.666331	0.380197	55.3145		115.104				4946			437	30	100	25		-0.241855	-0.926486	-0.19766	-0.416392					1.75259
26.8177	29.7379	7.36391	0.66366	0.379437	55.0837		115.001				4912			445	30	100	25	1	-0.199827	0.0631603	-0.196703	-0.260686					1.74907
26.8344	29.7379	7.36019	0.66304	0.379094	54.3608		114.863				4953	0.279553	626	460	30	100	25		-0.133858	0.746121	-0.193515	-0.109934					1.74901
26.8511	29.7655	7.36438	0.664482	0.379375	53.8529		114.829				4956			449	30	100	25		-0.124986	1.11629	-0.184445	0.0700134					1.75152
26.8677	29.7655	7.36105	0.664061	0.379094	53.1002		114.829				4882			444	30	100	25		-0.100984	0.896821	-0.177371	0.157325					1.75171
26.8844	29.8207	7.35862	0.665305	0.379791	52.068		114.863				4970			439	30	100	25		-0.01283	2.74818	-0.156008	0.499834			0.379791		1.75177
26.9011	29.8483	7.35716	0.665305	0.380834	51.8968		114.966				4899			438	30	100	25		0.0440886	2.92738	-0.129328	0.808548			0.380159		1.74697
26.9177	29.8483	7.35664	0.666956	0.381178	51.4304		115.07		0.155489	5666	4912			439	30	100	25		0.065794	2.39578	-0.0977967	1.14867			0.380527		1.74972
26.9344	29.9034	7.36284	0.666936	0.381126	51.303		115.173				4950			385	30	100	25		0.0552582	2.16263	-0.0721331	1.34776			0.380896		1.74991
26.9511	29.931	7.35579	0.668188	0.381241	50.9382		115.242				4899			444	30	100	25		0.0677644	2.02487	-0.037731	1.67569			0.381265		1.75267
26.9677	29.931	7.35887	0.667966	0.382235	50.7556		115.346				4909			415	30	100	25		0.0769576	1.07744	-0.00697713	1.78839			0.381635		1.74753
26.9844	29.9586	7.35559	0.668391	0.382172	50.1661		115.415				4950			448	30	100	25		0.0420903	-0.0239804	0.0125726	1.70282			0.382005		1.74893
27.0011	29.9862	7.35584	0.669079	0.382297	50.2629		115.553				4939	0.309295	624	430	30	100	25		0.0351833	-0.367341	0.0303692	1.53798			0.382375		1.75015
27.0177	29.9862	7.35912	0.670053	0.38364	50.0406		115.657				4928			462	30	100	25		0.0789088	0.283849	0.0503573	1.46987			0.382745		1.74657
27.0344	29.9862	7.35818	0.671926	0.384692	50.1527		115.795				4912			445	30	100	25		0.108135	0.484446	0.0637978	1.21834			0.383116		1.74666
27.0511	30.0138	7.35647	0.671722	0.383934	49.6557		115.795				4961			466	30	100	25		0.0532447	-0.284559	0.0648152	0.86146			0.383488		1.74958
27.0677	29.9862	7.35634	0.672559	0.383987	49.5851		115.899				4929			438	30	100	25		0.0568549	0.177161	0.0638219	0.614946			0.383859		1.75152
27.0844	30.0138	7.35895	0.672927	0.383987	49.5071		116.073		0.152536	5697	4960			414	30	100	25		0.0529126	0.212745	0.0635613	0.398292			0.384231		1.75247
27.1011	30.0138	7.35915	0.674669	0.385757	49.7172		116.038				4953			459	30	100	25		0.0660292	-0.154554	0.0633685	0.156134			0.384603		1.74895
27.1177	30.0138	7.35813	0.674854	0.385693	49.8007		116.143				4916			457	30	100	25		0.0312034	-0.923178	0.0582847	-0.0661567			0.384976		1.74972
27.1344	30.0414	7.35755	0.675059	0.386401	49.727		116.108				4919			433	30	100	25		0.0768584	0.283359	0.0621478	-0.0320079			0.385349		1.74704
27.1511	30.0138	7.36094	0.675491	0.38675	49.4188		116.177				4956			435	30	100	25		0.0860478	0.350299	0.0677995	0.0477298			0.385723		1.74658
27.1677	30.0414	7.35865	0.675491	0.386042	49.322		116.177				4956	0.287066	634	434	30	100	25		0.0640449	0.133571	0.0661479	0.0310323			0.386096		1.74979
27.1844	30.0414	7.35865	0.677181	0.387163	49.6204		116.282				4950			444	30	100	25		0.0436678	-0.26833	0.0589849	-0.0526095			0.386471		1.74909
27.2011	30.069	7.36149	0.678236	0.38675	49.5771		116.282				4977			451	30	100	25		0.0328395	0.0196342	0.0567176	-0.0188103			0.386845		1.75368
27.2177	30.069	7.36154	0.678671	0.387523	49.3676		116.421				4967			447	30	100	25		0.034801	-0.50472	0.0542672	-0.0945748			0.38722		1.7513
27.2344	30.0414	7.3627	0.678443	0.38782	49.5212		116.421				4984			441	30	100	25		0.0331586	-0.634751	0.0520723	-0.188741			0.387595		1.74937
27.2511	30.069	7.36287	0.679729	0.387757	49.3628		116.491		0.146487	5707	4950			446	30	100	25		0.0531905	-0.130268	0.0506458	-0.186043			0.387971		1.75298
27.2677	30.069	7.36237	0.68079	0.388882	49.537		116.456				4956			442	30	100	25		0.0531696	0.114027	0.0530865	-0.0707976			0.388347		1.75063
27.2844	30.069	7.36141	0.681436	0.389297	49.7745		116.421				4956			444	30	100	25		0.0787597	0.550994	0.0532977	-0.0410604			0.388723		1.75043
27.3011	30.0966	7.3622	0.682438	0.389244	49.6107		116.386				4943			445	30	100	25		0.0531524	0.220176	0.0496427	-0.0555185		0.0581154	0.3891		1.75324	0.682468	7.36433	49.9578	116.073	4976.85	444.808	5709.6	631.6	0.151015	0.285732	30.0265	1.75085
27.3177	30.0966	7.36344	0.683568	0.389958	49.4724		116.386				4950			421	30	100	25		0.0659466	0.393426	0.049854	-0.0266457			0.389477		1.75293
27.3344	30.0966	7.36399	0.683778	0.390374	49.5023		116.386				4967	0.30781	653	438	30	100	25		0.0807145	0.330293	0.0539703	0.0398679			0.389854		1.7516
27.3511	30.069	7.36691	0.683988	0.391388	49.8463		116.351				4970			435	30	100	25		0.0770795	0.286908	0.0588858	0.069565			0.390232		1.74759
27.3677	30.0966	7.36587	0.684219	0.391442	49.7501		116.386				4967			445	30	100	25		0.0659177	-0.154085	0.0623432	0.108524			0.39061		1.74794
27.3844	30.069	7.36689	0.685711	0.391025	49.7379		116.317				4963			435	30	100	25		0.0547822	0.01956	0.0647459	0.181226			0.390989		1.75363
27.4011	30.0966	7.36526	0.686154	0.391806	49.4974		116.351				5023			447	30	100	25		0.0567394	-0.110495	0.0651402	0.183423			0.391368		1.75126
27.4177	30.069	7.36529	0.686998	0.392524	49.579		116.595		0.148427	5720	4990			455	30	100	25		0.0659049	-0.177707	0.0665552	0.151008			0.391747		1.75021
27.4344	30.069	7.36499	0.68723	0.392223	49.8634		116.7				5021			452	30	100	25		0.0255754	-0.618087	0.0606458	0.0211097			0.392127		1.75214
27.4511	30.069	7.36837	0.686998	0.392223	49.8743		116.595				5014			464	30	100	25		0.0239404	-0.503856	0.0574001	-0.0593383			0.392507		1.75155
27.4677	30.0414	7.36912	0.688734	0.393715	49.7324		116.421				5028			439	30	100	25		0.0822922	0.330153	0.0592162	-0.0663686			0.392887		1.74932
27.4844	30.0414	7.3678	0.68831	0.392577	49.7952		116.421				4980			462	30	100	25		0.0236021	-0.397611	0.0528704	-0.147247			0.393268		1.75331
27.5011	30.0414	7.36623	0.690051	0.394447	49.5887		116.386				5038	0.258786	626	461	30	100	25		0.058666	-0.0868693	0.0508245	-0.188778			0.393649		1.74941
27.5177	30.069	7.37201	0.69086	0.394738	49.9146		116.351				5038			451	30	100	25		0.0766866	0.613306	0.052021	-0.103512			0.39403		1.75017
27.5344	30.0414	7.36923	0.69244	0.395115	49.861		116.317				5068			451	30	100	25		0.088139	0.770227	0.0557273	-0.0201046			0.394412		1.7525
27.5511	30.0414	7.36967	0.69244	0.394738	49.7921		116.247				5004			434	30	100	25		0.0311255	-0.613925	0.0528813	-0.0760412			0.394794		1.75418
27.5677	30.069	7.36796	0.693983	0.39612	49.7812		116.212				4997			449	30	100	25		0.107804	1.01042	0.0575368	0.0559734			0.395177		1.75195
27.5844	30.069	7.37083	0.695079	0.39691	50.0266		116.177		0.152136	5758	5065			467	30	100	25		0.0746812	0.192171	0.062993	0.146002			0.39556		1.75123
27.6011	30.0414	7.37339	0.694412	0.396488	50.1197		116.212				4994			452	30	100	25		0.0530602	-0.283481	0.0662285	0.170488			0.395943		1.75141
27.6177	30.0414	7.37234	0.696178	0.39691	50.107		116.143				5007			466	30	100	25		0.0543806	-0.405163	0.0631272	0.0887865			0.396327		1.754
27.6344	30.0414	7.3716	0.696847	0.397994	49.9627		116.143				5031			460	30	100	25		0.0985954	0.809738	0.0714598	0.222936			0.396711		1.7509
27.6511	30.0414	7.37273	0.697496	0.397267	49.9785		116.073				5028			447	30	100	25		0.0347179	-0.877118	0.0687989	0.135131			0.397095		1.75573
27.6677	30.0414	7.37146	0.696631	0.397267	49.8707		116.073				5068	0.2657	621	465	30	100	25		0.0108072	-0.766544	0.061479	-0.0181856			0.39748		1.75356
27.6844	30.0414	7.37661	0.697518	0.397571	50.1594		116.004				5062			454	30	100	25		0.032753	-0.24373	0.055325	-0.130847			0.397865		1.75445
27.7011	30.0414	7.37507	0.69884	0.398364	50.1722		115.934				4994			453	30	100	25		0.0438677	-0.126134	0.0567408	-0.0766484			0.398251		1.75428
27.7177	30.0414	7.37631	0.700122	0.399408	49.7787		116.004				5021			442	30	100	25		0.0425571	-0.672474	0.0494911	-0.263637			0.398637		1.7529
27.7344	30.0414	7.37391	0.699948	0.400182	49.9249		115.969				5007			444	30	100	25	-1	0.0877318	0.636173	0.0509412	-0.214303			0.399023		1.74907
27.7511	30.0414	7.37421	0.697951	0.398668	50.3609		115.969		0.156406	5799	5001			450	30	100	25		0.0422314	0.377057	0.049738	-0.14091					1.75071
27.7677	30.0138	7.37521	0.69661	0.397593	51.5052		115.899				5048			469	30	100	25		0.000654705	-0.385086	0.0437685	-0.13868					1.75207
27.7844	29.9862	7.37402	0.694197	0.396185	52.1855		115.865				4977			463	30	100	25		-0.0658336	-1.31672	0.0254986	-0.374953					1.75221
27.8011	29.931	7.37118	0.691137	0.394372	52.8432		115.761				4980			445	30	100	25		-0.15225	-2.33724	0.00472432	-0.537189					1.7525
27.8177	29.931	7.37174	0.689179	0.392878	53.2177		115.622				5028			443	30	100	25		-0.221046	-3.70493	-0.0210371	-0.863676					1.75418
27.8344	29.9034	7.37383	0.687019	0.392942	53.5387		115.449				4990	0.291277	642	439	30	100	25		-0.173601	-2.58989	-0.0439654	-1.12436					1.7484
27.8511	29.8483	7.37218	0.683128	0.39079	54.1769		115.277				4967			431	30	100	25		-0.207122	-2.49363	-0.0718531	-1.38742					1.74807
27.8677	29.8483	7.37077	0.681644	0.389361	54.4491		115.104				4963			454	30	100	25		-0.208446	-1.71109	-0.0997424	-1.50282					1.75067
27.8844	29.8207	7.36849	0.679501	0.387651	54.4698		114.898				4970			453	30	100	25		-0.206303	-0.648721	-0.132413	-1.64558					1.75287
27.9011	29.7931	7.36565	0.676769	0.387937	54.6532		114.794				4939			418	30	100	25		-0.151855	0.830274	-0.153978	-1.59523					1.74453
27.9177	29.7655	7.36512	0.674443	0.386169	54.5466		114.554		0.155949	5707	4987			447	30	100	25		-0.208631	-0.420328	-0.177232	-1.59914					1.7465
27.9344	29.7931	7.36457	0.671926	0.383693	55.0594		114.451				4899			447	30	100	25		-0.21994	-0.153809	-0.194355	-1.46993					1.75121
27.9511	29.7655	7.36493	0.669627	0.383283	55.1251		114.28				4906			451	30	100	25		-0.188824	0.235493	-0.198419	-1.18407					1.74708
27.9677	29.7655	7.36129	0.66736	0.382172	55.0197		114.178				4868			463	30	100	25		-0.170785	0.42614	-0.192834	-0.725062					1.74623
27.9844	29.7655	7.35975	0.664703	0.380541	55.1854		114.007				4892			423	30	100	25		-0.23098	-0.949512	-0.19921	-0.542799					1.74673
28.0011	29.7655	7.35689	0.662221	0.379843	55.1933		113.938				4906	0.288744	613	446	30	100	25	1	-0.198229	0.124844	-0.198222	-0.251857					1.74341
28.0177	29.7655	7.35882	0.66304	0.379843	54.9546		113.802				4875			436	30	100	25		-0.121009	1.18726	-0.188506	0.0701823			0.379843		1.74556
28.0344	29.7931	7.35664	0.66284	0.380072	53.6915		113.768				4933			449	30	100	25		-0.100923	1.05458	-0.176797	0.259438			0.380199		1.74398
28.0511	29.8207	7.35471	0.664482	0.380541	53.2324		113.7				4878			427	30	100	25		-0.051309	1.43397	-0.165626	0.326515			0.380555		1.74615
28.0677	29.8483	7.35413	0.664482	0.380541	52.6118		113.836				4922			447	30	100	25		0	2.77189	-0.142444	0.681207			0.380912		1.74615
28.0844	29.8759	7.35529	0.663861	0.381241	51.7379		113.938		0.157579	5667	4922			432	30	100	25		0.0440772	2.90771	-0.113109	1.02138			0.381268		1.74132
28.1011	29.9034	7.35314	0.665707	0.381314	51.7263		113.973				4865			436	30	100	25		0.046379	2.00867	-0.0869755	1.2184			0.381625		1.74582
28.1177	29.931	7.35405	0.666936	0.382297	51.4907		114.109				4868			432	30	100	25		0.0700642	2.05233	-0.0602144	1.39908			0.381983		1.74455
28.1344	29.9586	7.35152	0.666331	0.380896	51.1563		114.212				4916			446	30	100	25		0.0111809	0.749737	-0.0333077	1.58789			0.382341		1.74938
28.1511	29.9862	7.35058	0.667562	0.381879	50.7806		114.314				4953			462	30	100	25		0.0420958	0.505169	-0.00660492	1.63015			0.382699		1.7481
28.1677	29.9586	7.3505	0.668188	0.382235	50.5162		114.417				4919	0.335832	667	442	30	100	25		0.0312357	-0.154094	0.0103112	1.48111			0.383057		1.74811
28.1844	29.9862	7.35584	0.669018	0.382989	50.2641		114.486				4899			449	30	100	25		0.0525964	0.074601	0.0273689	1.37222			0.383416		1.74683
28.2011	29.9862	7.35273	0.670256	0.384344	50.6502		114.588				4943			450	30	100	25		0.0640855	-0.0717445	0.0401905	1.20492			0.383775		1.7439
28.2177	30.0138	7.35463	0.670256	0.383693	50.4072		114.726				4936			459	30	100	25		0.0877954	0.919579	0.0499456	0.999106			0.384135		1.74686
28.2344	29.9862	7.35317	0.670683	0.383409	50.0096		114.829				4926			440	30	100	25		0.047992	0.0707554	0.0503806	0.683889			0.384495		1.74926
28.2511	30.0138	7.35196	0.67105	0.384397	49.691		114.898		0.154616	5698	4970			418	30	100	25		0.0677047	0.437654	0.0527501	0.509332			0.384855		1.74572
28.2677	30.0138	7.3568	0.67213	0.385461	50.1094		114.966				4936			459	30	100	25		0.0772113	0.295384	0.0535442	0.314116			0.385215		1.7437
28.2844	30.0414	7.35	0.673173	0.385103	50.0997		114.966				4929			433	30	100	25		0.0236487	-0.485169	0.0549295	0.176904			0.385576		1.74803
28.3011	30.0414	7.35281	0.673173	0.386518	49.9864		115.07				4936			439	30	100	25		0.0880189	0.00268226	0.0600321	0.121072			0.385937		1.74164
28.3177	30.0414	7.35405	0.674013	0.386222	49.9224		115.104				4963			447	30	100	25		0.0877078	0.476586	0.0663068	0.191148			0.386299		1.74514
28.3344	30.0414	7.35697	0.674443	0.385514	49.7343		115.208				4984	0.288644	634	448	30	100	25		0.0348158	-0.39463	0.0643311	0.139011			0.386661		1.74946
28.3511	30.0414	7.35372	0.674854	0.386581	50.1325		115.173				4946			422	30	100	25		0.0348096	-0.508841	0.0610783	0.0904445			0.387023		1.7457
28.3677	30.0414	7.35711	0.676335	0.386877	49.8914		115.242				4922			442	30	100	25		0.0551723	0.378312	0.0574535	0.0303037			0.387385		1.74819
28.3844	30.0414	7.35444	0.676975	0.387523	49.6344		115.311				4984			459	30	100	25		0.0311903	-0.682012	0.0555866	-0.0533372			0.387748		1.74693
28.4011	30.0414	7.35636	0.676996	0.387227	49.6015		115.311				4960			452	30	100	25		0.0311915	-0.678233	0.0515296	-0.177325			0.388111		1.74832
28.4177	30.069	7.35532	0.677801	0.38782	49.6015		115.38		0.161969	5748	4973			442	30	100	25		0.0715766	0.441149	0.0509035	-0.161129			0.388475		1.74772
28.4344	30.069	7.35435	0.679293	0.388946	49.8627		115.415				5011			454	30	100	25		0.0731868	0.460488	0.0564077	-0.0560555			0.388839		1.7465
28.4511	30.069	7.35623	0.679937	0.388648	49.9578		115.415				4963			460	30	100	25		0.0548109	-0.00433683	0.052718	-0.0568354			0.389203		1.74949
28.4677	30.069	7.36017	0.680145	0.389713	49.6624		115.415				4956			448	30	100	25		0.0675897	0.436745	0.0504826	-0.0612623		0.0561753	0.389568		1.74525	0.680611	7.3586	50.1798	115.145	4977.16	446.732	5752.5	653.6	0.157626	0.314281	30.0212	1.74726
28.4844	30.0966	7.35697	0.68079	0.389361	49.6971		115.449				4963			456	30	100	25		0.06595	0.417025	0.053942	0.0289217			0.389932		1.74848
28.5011	30.069	7.35738	0.681853	0.390075	49.562		115.518				4990	0.323529	646	441	30	100	25		0.0695607	-0.0241912	0.0578032	0.0827717			0.390298		1.74801
28.5177	30.069	7.35928	0.681853	0.389713	49.7769		115.484				5035			438	30	100	25		0.0236251	-0.594826	0.054298	-0.0253548			0.390663		1.74963
28.5344	30.069	7.35978	0.68271	0.391089	49.6984		115.449				5021			446	30	100	25		0.0751242	0.243775	0.0591795	0.0775104			0.391029		1.74566
28.5511	30.069	7.35942	0.683568	0.391089	49.7721		115.484				5065			440	30	100	25		0.0423114	-0.303348	0.060415	0.119164			0.391395		1.74786
28.5677	30.0966	7.3603	0.684723	0.391806	49.4134		115.553				4990			454	30	100	25		0.0751161	0.110008	0.0608083	0.0823709			0.391762		1.74761
28.5844	30.069	7.35953	0.68529	0.392524	49.5899		115.553		0.155223	5753	4980			427	30	100	25		0.0750914	0.0663671	0.0610199	0.0385797			0.392129		1.74586
28.6011	30.069	7.36085	0.685059	0.392577	49.7538		115.518				4955			426	30	100	25		0.087872	0.77086	0.0646934	0.124713			0.392496		1.74503
28.6177	30.069	7.35956	0.685922	0.391849	49.6259		115.553				4994			457	30	100	25		0.023281	-0.622127	0.0597702	0.00706025			0.392864		1.75048
28.6344	30.0966	7.3603	0.686787	0.392942	49.6259		115.518				5065			456	30	100	25		0.0567221	0.17294	0.0587449	-0.0200603			0.393232		1.74781
28.6511	30.0966	7.36028	0.68723	0.392223	49.5649		115.588				4977			442	30	100	25		0.0127841	-0.747857	0.0524364	-0.100468			0.3936		1.75214
28.6677	30.069	7.36196	0.687653	0.393715	49.5248		115.553				4990	0.323398	671	452	30	100	25		0.0363835	-0.464517	0.053854	-0.0859888			0.393969		1.74657
28.6844	30.069	7.36309	0.689179	0.393662	49.6599		115.588				5024			439	30	100	25		0.0331029	-0.657205	0.0491849	-0.186098			0.394338		1.75069
28.7011	30.069	7.36152	0.689392	0.394738	49.5808		115.553				5018			452	30	100	25		0.0881672	0.778654	0.05428	-0.0658751			0.394707		1.74645
28.7177	30.069	7.36149	0.689817	0.393952	49.5863		115.553				5055			446	30	100	25		0.0308044	-0.310983	0.0493565	-0.112652			0.395077		1.75102
28.7344	30.069	7.36309	0.691564	0.396542	49.4943		115.761				5014			463	30	100	25		0.131401	1.42347	0.0556131	0.0381378			0.395447		1.74399
28.7511	30.0414	7.36405	0.692226	0.395763	49.2112		115.865		0.154365	5785	4997			459	30	100	25		0.0622431	0.310274	0.0527655	-0.0130384			0.395818		1.74909
28.7677	30.0414	7.36416	0.692226	0.396542	49.5991		115.83				4994			450	30	100	25		0.0874783	0.65255	0.0598985	0.128592			0.396188		1.74566
28.7844	30.0414	7.36612	0.693532	0.396185	49.8549		115.691				5011			454	30	100	25		0.0438926	-0.53125	0.058473	0.050349			0.396559		1.75053
28.8011	30.0414	7.36446	0.694649	0.397267	49.5668		115.691				5075			467	30	100	25		0.100579	0.837402	0.068228	0.226489			0.396931		1.74857
28.8177	30.0138	7.36501	0.693983	0.39794	49.5339		115.657				5028			447	30	100	25		0.0422414	-1.06991	0.0688788	0.159224			0.397303		1.74394
28.8344	30.0414	7.36463	0.694907	0.397636	49.5351		115.657				5035	0.3	650	449	30	100	25		0.0566608	-0.0669925	0.0714964	0.224803			0.397675		1.74759
28.8511	30.0414	7.36755	0.695747	0.397994	49.7805		115.622				5058			466	30	100	25		0.0438826	-0.523193	0.0665759	0.0801529			0.398047		1.74813
28.8677	30.069	7.36562	0.696415	0.397636	49.6959		115.588				4997			458	30	100	25		0.0438773	-0.0001835	0.0680284	0.114686			0.39842		1.75139
28.8844	30.069	7.36702	0.696178	0.398298	49.5303		115.588				5045			442	30	100	25		0.0311044	-0.833682	0.0568843	-0.136109			0.398793		1.74788
28.9011	30.0414	7.3678	0.697972	0.399027	49.5765		115.553				5048			457	30	100	25		0.0327419	-0.114011	0.0536064	-0.183252			0.399167		1.74919
28.9177	30.0414	7.36625	0.69884	0.399397	49.5126		115.588		0.162005	5864	5068			461	30	100	25		0.053033	-0.0435332	0.0497792	-0.260594			0.399541		1.74974
28.9344	30.0414	7.36799	0.700188	0.400182	49.6313		115.553				5041			442	30	100	25	-1	0.0657934	0.26293	0.0522126	-0.172352			0.399915		1.74967
28.9511	30.0414	7.3689	0.696847	0.398722	50.2556		115.553				5006			453	30	100	25		0.032738	-0.133668	0.0446747	-0.280249					1.7477
28.9677	30.0138	7.36686	0.695531	0.398298	50.7659		115.518				5065			430	30	100	25		0	-0.373192	0.0399813	-0.202836					1.74626
28.9844	29.9862	7.36551	0.692868	0.396542	51.4108		115.484				5007			458	30	100	25		-0.0749772	-1.2926	0.0253548	-0.339015					1.74728
29.0011	29.931	7.36342	0.690689	0.395472	52.1222		115.415				5011	0.319018	652	441	30	100	25		-0.118522	-2.05845	0.00730983	-0.509599					1.7465
29.0177	29.9034	7.36284	0.687653	0.394436	52.828		115.277				5055			453	30	100	25		-0.173538	-2.87176	-0.0168474	-0.828663					1.74338
29.0344	29.8759	7.36256	0.686133	0.392942	53.2786		115.139				5048			427	30	100	25		-0.175288	-2.49692	-0.0397798	-1.01347					1.74614
29.0511	29.8759	7.36141	0.683778	0.392223	53.3834		114.966				4967			452	30	100	25		-0.184467	-2.21393	-0.0639142	-1.24679					1.74334
29.0677	29.8207	7.36168	0.681644	0.39079	53.7336		114.829				4953			443	30	100	25		-0.17531	-1.20385	-0.0892857	-1.37571					1.74427
29.0844	29.8207	7.36036	0.678878	0.390011	53.8444		114.726		0.159055	5715	4973			451	30	100	25		-0.166859	-0.580071	-0.115136	-1.46938					1.74066
29.1011	29.7931	7.3592	0.675903	0.387937	54.2445		114.554				4953			434	30	100	25		-0.199373	-0.310022	-0.140926	-1.48898					1.7423
29.1177	29.7931	7.35614	0.674013	0.386877	54.1592		114.383				4929			426	30	100	25		-0.186619	-0.135948	-0.161661	-1.46262					1.74219
29.1344	29.7655	7.35906	0.672355	0.386169	54.409		114.212				4800			449	30	100	25		-0.186684	-0.0265999	-0.174073	-1.32195					1.74109
29.1511	29.7931	7.35488	0.66985	0.38405	54.362		114.109				4936			427	30	100	25		-0.208796	-0.401884	-0.184104	-1.13789					1.74417
29.1678	29.7379	7.35369	0.66613	0.382004	54.3261		114.007				4933	0.327132	645	448	30	100	25		-0.248879	-0.984088	-0.192475	-0.928145					1.74378
29.1844	29.7655	7.35218	0.664683	0.381596	54.6952		113.87				4936			432	30	100	25		-0.197728	0.0197392	-0.194968	-0.648516					1.74185
29.2011	29.7655	7.3514	0.661823	0.380541	54.711		113.734				4882			442	30	100	25		-0.198182	-0.138777	-0.196492	-0.417944					1.73916
29.2177	29.7379	7.34799	0.659794	0.378865	54.7043		113.666				4868			421	30	100	25	1	-0.229091	-0.508813	-0.202468	-0.340718					1.7415
29.2344	29.7655	7.34876	0.659794	0.379146	54.119		113.53				4946			439	30	100	25		-0.154219	0.654935	-0.201063	-0.203495					1.74021
29.2511	29.7655	7.34559	0.660608	0.3795	53.2902		113.53		0.157885	5656	4936			434	30	100	25		-0.0789604	2.03959	-0.187684	0.057573					1.74073
29.2677	29.7931	7.34485	0.661823	0.3795	52.8444		113.462				4963			429	30	100	25		-0.0661321	1.57956	-0.174297	0.248185					1.74393
29.2844	29.8207	7.34253	0.661603	0.378512	52.1301		113.496				4885			470	30	100	25		-0.0641319	1.60781	-0.16068	0.429786					1.74791
29.3011	29.8759	7.34317	0.661842	0.379906	51.3146		113.666				4895			428	30	100	25		0.0329113	3.14457	-0.133824	0.823837			0.379906		1.74212
29.3177	29.9034	7.34267	0.66324	0.380604	50.976		113.734				4919			431	30	100	25		0.0460603	2.40334	-0.101053	1.20022			0.380287		1.7426
29.3344	29.9034	7.34295	0.664081	0.380604	50.8226		113.87				4963	0.289431	615	443	30	100	25		0.0348715	1.36595	-0.0752081	1.3498			0.380669		1.74481
29.3511	29.9586	7.34366	0.663861	0.381241	50.7531		114.007				4926			445	30	100	25		0.0549323	1.45271	-0.0470844	1.52663			0.381052		1.74132
29.3677	29.9862	7.34325	0.664683	0.381649	50.3433		114.143				4932			459	30	100	25		0.0990725	1.95942	-0.0106217	1.80088			0.381435		1.74161
29.3844	29.9586	7.34017	0.664683	0.380896	50.1107		114.212				4977			453	30	100	25		0.0312446	-0.019997	0.00998535	1.72589			0.381818		1.74505
29.4011	29.9586	7.34444	0.666956	0.382643	49.8859		114.349				4953			444	30	100	25		0.0641135	0.216619	0.0258824	1.52333			0.382202		1.74302
29.4177	29.9862	7.34201	0.666734	0.382297	49.7776		114.417		0.153576	5704	4936			444	30	100	25		0.0532711	0.220794	0.0391495	1.37236			0.382586		1.74402
29.4344	30.0138	7.34107	0.667784	0.383693	49.8372		114.554				4950			448	30	100	25		0.0769142	0.263753	0.0548213	1.22302			0.38297		1.74041
29.4511	30.0138	7.34402	0.668391	0.383346	49.4134		114.691				4963			433	30	100	25		0.0532518	-0.549828	0.0570813	0.81253			0.383355		1.74357
29.4677	30.0138	7.34168	0.669018	0.385166	49.4523		114.76				4967			437	30	100	25		0.133791	1.23075	0.0668292	0.682242			0.38374		1.73696
29.4844	30.0414	7.34446	0.670256	0.38446	49.2568		114.863				4960			435	30	100	25		0.0568482	-0.0871792	0.0692711	0.520783			0.384126		1.74337
29.5011	30.0414	7.34303	0.66985	0.384755	49.2069		114.966				4960	0.326316	665	455	30	100	25		0.0768804	0.283248	0.0717097	0.390843			0.384512		1.74098
29.5177	30.0414	7.34207	0.670683	0.384755	49.3543		114.966				4946			440	30	100	25		0.0331892	-0.524785	0.0643894	0.11482			0.384898		1.74314
29.5344	30.069	7.34336	0.672764	0.386486	49.3201		115.07				4973			450	30	100	25		0.0978733	0.535374	0.0717926	0.176528			0.385285		1.74072
29.5511	30.069	7.34485	0.671294	0.38581	49.1856		115.07				5007			450	30	100	25		0.0200338	-1.36506	0.0668948	0.000785354			0.385672		1.73996
29.5677	30.069	7.34477	0.673193	0.386518	49.1314		115.139				4956			447	30	100	25		0.0640452	0.0863666	0.0680919	-0.014151			0.386059		1.74169
29.5844	30.0414	7.34683	0.673173	0.386169	48.9718		115.173		0.146904	5684	4967			443	30	100	25		0.0440189	-0.394418	0.0644369	-0.0872812			0.386447		1.74321
29.6011	30.069	7.34636	0.674259	0.387227	48.6892		115.173				4994			452	30	100	25		0.0768254	0.523525	0.0670562	0.0319802			0.386835		1.74125
29.6177	30.069	7.34601	0.67508	0.387163	49.2349		115.277				5004			456	30	100	25		0.0210151	-0.92246	0.0545255	-0.207266			0.387224		1.74366
29.6344	30.0966	7.34675	0.676542	0.388648	49.0187		115.277				5002			449	30	100	25		0.0879804	0.815402	0.0579846	-0.106979			0.387613		1.74075
29.6511	30.0966	7.34545	0.676129	0.388351	49.0766		115.38				4960			440	30	100	25		0.0567953	-0.0870124	0.055753	-0.148119			0.388003		1.74103
29.6677	30.0966	7.3478	0.677388	0.388659	48.4121		115.346				5018	0.305598	661	450	30	100	25		0.0771419	0.397492	0.0606366	-0.0456438			0.388392		1.74288
29.6844	30.069	7.34777	0.677595	0.388999	49.3262		115.38				4984			447	30	100	25		0.0548183	-0.264139	0.0558527	-0.134479			0.388783		1.74189
29.7011	30.0966	7.34752	0.678029	0.387937	49.0345		115.346				4977			457	30	100	25		0.0239586	0.0353177	0.0562888	0.0211194			0.389173		1.74778
29.7177	30.069	7.34807	0.679729	0.390118	48.9736		115.38				4997			449	30	100	25		0.0452674	-0.512479	0.0542024	-0.045419		0.0602548	0.389564		1.74237	0.679798	7.3487	49.3086	115.125	5000.21	446.731	5755	652.8	0.15205	0.312466	30.0414	1.74283
29.7344	30.069	7.3503	0.680145	0.390427	49.0351		115.449				5031			445	30	100	25		0.0639732	0.086134	0.0564195	0.00797574			0.389956		1.74205
29.7511	30.069	7.34829	0.680998	0.390491	48.8768		115.415		0.146487	5707	5028			457	30	100	25		0.0564243	-0.248605	0.0541527	-0.0778164			0.390348		1.74395
29.7677	30.069	7.3486	0.681624	0.390843	49.2659		115.38				5048			460	30	100	25		0.0567486	0.0231631	0.0581231	0.0272528			0.39074		1.74398
29.7844	30.0966	7.34909	0.682271	0.391923	48.9523		115.38				5007			453	30	100	25		0.122682	1.18469	0.0619789	0.0682843			0.391132		1.74083
29.8011	30.069	7.34997	0.682062	0.390843	49.0394		115.484				5024			449	30	100	25		0.0223046	-0.275578	0.0581466	0.0473325			0.391525		1.7451
29.8177	30.069	7.35077	0.683988	0.391923	48.953		115.484				4963			443	30	100	25		0.045901	-0.216829	0.0546754	-0.0209254			0.391919		1.74521
29.8344	30.069	7.35306	0.684407	0.392996	48.9164		115.484				5028	0.322188	658	446	30	100	25		0.0767154	0.24347	0.0571084	0.0354756			0.392312		1.74151
29.8511	30.069	7.3514	0.685059	0.393414	49.1161		115.484				5017			441	30	100	25		0.0786816	0.263194	0.0631887	0.0607952			0.392707		1.74132
29.8677	30.0966	7.35163	0.686133	0.394135	49.2062		115.484				5028			436	30	100	25		0.0675303	-0.661919	0.0656624	0.0441907			0.393101		1.74086
29.8844	30.0414	7.35253	0.686998	0.394081	49.1125		115.449				5058			431	30	100	25		0.0990079	0.920507	0.0695551	0.136899			0.393496		1.74329
29.9011	30.0966	7.35311	0.687653	0.394081	49.0382		115.484				4994			450	30	100	25		0.06589	0.239896	0.0706069	0.191177			0.393892		1.74495
29.9178	30.069	7.35292	0.687442	0.395169	49.1222		115.518		0.151155	5802	5055			454	30	100	25		0.0661819	-0.126381	0.071655	0.174561			0.394287		1.73961
29.9344	30.069	7.35372	0.688289	0.394803	49.2556		115.484				4987			473	30	100	25		0.0422731	-0.436918	0.0627206	-0.00561758			0.394683		1.74337
29.9511	30.069	7.3543	0.689179	0.396185	49.1764		115.449				5068			461	30	100	25		0.0622459	-0.0634134	0.0671586	0.0179563			0.39508		1.73954
29.9677	30.069	7.3527	0.689838	0.395159	49.1484		115.484				5061			431	30	100	25		0.0327626	-0.794892	0.0656987	-0.0462729			0.395477		1.74572
29.9844	30.0414	7.35336	0.690263	0.396185	48.9328		115.484				5011			438	30	100	25		0.0638881	-0.0240247	0.0642735	-0.0759946			0.395874		1.74228
30.0011	30.0414	7.35377	0.69135	0.396185	48.9085		115.449				5052	0.318797	665	443	30	100	25		0.0307998	-0.4247	0.0589533	-0.152427			0.396272		1.74502
30.0177	30.0414	7.35344	0.692226	0.396542	49.1344		115.484				5048			460	30	100	25		0.0527336	0.125515	0.0573092	-0.0649346			0.39667		1.74566
30.0344	30.0414	7.3546	0.692654	0.397332	49.1112		115.449				5082			438	30	100	25		0.0347145	-0.330382	0.0501655	-0.203922			0.397069		1.74326
30.0511	30.0414	7.35463	0.693318	0.397267	49.0705		115.449				5072			462	30	100	25		0.0638624	0.373163	0.0499402	-0.189115			0.397468		1.74522
30.0677	30.0414	7.35482	0.694176	0.398364	48.9109		115.484				5035			432	30	100	25		0.0658193	0.023175	0.0498999	-0.172498			0.397867		1.74257
30.0844	30.0414	7.35402	0.695294	0.398722	48.9462		115.518		0.16213	5878	5055			441	30	100	25		0.0766102	0.549645	0.0537152	-0.0628794			0.398267		1.7438
30.1011	30.0414	7.35678	0.695725	0.398788	49.2117		115.518				5072			460	30	100	25		0.0677816	0.180587	0.0543302	-0.0357682			0.398667		1.7446
30.1177	30.0414	7.35518	0.695941	0.398722	48.8366		115.518				5052			442	30	100	25		0.0419017	0.086234	0.0553457	0.0621347			0.399068		1.74543
30.1344	30.0414	7.35945	0.697518	0.399822	49.037		115.484				5011			452	30	100	25		0.0769311	0.156825	0.0567949	0.0822291			0.399469		1.74457
30.1511	30.0414	7.35581	0.697712	0.400237	48.8512		115.518				5038			447	30	100	25	-1	0.0562979	-0.114256	0.059628	0.116723			0.39987		1.74325
30.1677	30.0414	7.35529	0.695294	0.398059	49.4949		115.553				5089	0.246305	609	436	30	100	25		-0.0199703	-1.15899	0.0515498	-0.0259994					1.74671
30.1844	30.0138	7.3578	0.693103	0.397994	50.6314		115.484				5075			434	30	100	25		-0.0238965	-1.10005	0.0450375	-0.111518					1.74149
30.2011	29.9862	7.35499	0.691799	0.396542	51.3554		115.415				5011			446	30	100	25		-0.0658205	-1.29281	0.0306283	-0.296626					1.74458
30.2177	29.9586	7.35496	0.68831	0.394372	51.8353		115.311				5011			460	30	100	25		-0.164728	-2.90011	0.0050119	-0.621435					1.74533
30.2344	29.931	7.35419	0.686808	0.394738	52.2323		115.139				5058			458	30	100	25		-0.165986	-2.66698	-0.0219433	-0.978839					1.73991
30.2511	29.8759	7.3535	0.68466	0.393662	52.4632		115.035		0.156487	5796	5031			449	30	100	25		-0.133331	-1.36049	-0.0442891	-1.15007					1.73921
30.2677	29.8483	7.35433	0.681644	0.391207	53.0387		114.898				5001			435	30	100	25		-0.206396	-2.18973	-0.0718778	-1.40295					1.74242
30.2844	29.8207	7.34912	0.678878	0.390128	53.3682		114.76				4997			429	30	100	25		-0.195657	-1.55796	-0.102165	-1.59349					1.74014
30.3011	29.7931	7.34837	0.677388	0.389361	53.4705		114.623				4967			433	30	100	25		-0.153452	0.135323	-0.125471	-1.56575					1.73974
30.3177	29.7931	7.34747	0.674854	0.388351	53.5503		114.486				4953			422	30	100	25		-0.195781	-0.357583	-0.145005	-1.47671					1.73774
30.3344	29.8207	7.34601	0.671518	0.38581	53.6733		114.349				4968	0.287805	615	451	30	100	25		-0.241736	-1.30066	-0.16921	-1.499					1.74054
30.3511	29.7931	7.34661	0.67046	0.385873	53.9906		114.212				4953			429	30	100	25		-0.164753	0.499784	-0.180202	-1.29982					1.73751
30.3677	29.7655	7.34556	0.667582	0.384113	54.0326		114.041				4942			437	30	100	25		-0.186437	0.110624	-0.182614	-0.965297					1.73798
30.3844	29.7655	7.34185	0.664903	0.381941	53.9614		113.973				4953			432	30	100	25		-0.230873	-0.929033	-0.189824	-0.772192					1.74085
30.4011	29.7379	7.34058	0.66304	0.380896	54.0667		113.768				4939			430	30	100	25		-0.232592	-0.441734	-0.200853	-0.670107					1.74074
30.4177	29.7655	7.34289	0.659992	0.380197	53.8687		113.666		0.150141	5668	4939			430	30	100	25		-0.175829	0.790825	-0.197457	-0.338935					1.73592
30.4344	29.7655	7.33978	0.65817	0.378803	54.3596		113.53				4909			440	30	100	25	1	-0.22188	-0.685446	-0.20037	-0.241989					1.7375
30.4511	29.7379	7.34066	0.65815	0.379094	53.5947		113.428				4906			426	30	100	25		-0.157853	0.343046	-0.200859	-0.218909					1.73611
30.4678	29.7655	7.33592	0.659933	0.380896	52.6989		113.428				4953			440	30	100	25		-0.0328758	2.37539	-0.182759	0.0847554					1.73258
30.4844	29.7931	7.33617	0.659794	0.379843	52.068		113.428				4919			444	30	100	25		-0.0332226	2.39234	-0.159591	0.495089			0.379843		1.73702
30.5011	29.8483	7.33518	0.66039	0.380552	51.4663		113.496				4922	0.306604	636	443	30	100	25		0.0111869	2.24471	-0.140042	0.688969			0.380221		1.73535
30.5177	29.8483	7.33435	0.661006	0.380197	51.1198		113.632				4912			456	30	100	25		0.044101	3.19243	-0.114426	1.03139			0.3806		1.73859
30.5344	29.9034	7.33733	0.662181	0.381596	50.702		113.734				4922			442	30	100	25		0.078944	2.8414	-0.0800023	1.45033			0.380979		1.73529
30.5511	29.9034	7.33204	0.662441	0.381241	50.1722		113.836				4956			453	30	100	25		0.0108543	0.524832	-0.0529527	1.55772			0.381358		1.73759
30.5677	29.931	7.33347	0.66338	0.381649	49.8732		113.938				4943			437	30	100	25		0.0568932	1.08123	-0.0270947	1.58999			0.381738		1.7382
30.5844	29.9862	7.33218	0.662441	0.380948	49.6448		114.109		0.143797	5626	4977			456	30	100	25		0.0124969	0.015718	-0.00105283	1.6679			0.382118		1.73893
30.6011	29.9862	7.33361	0.662241	0.380948	49.5004		114.178				4984			434	30	100	25		0.0236834	-0.245017	0.0191179	1.60256			0.382499		1.7384
30.6177	29.9862	7.33276	0.664903	0.382758	49.3086		114.28				4967			422	30	100	25		0.0364967	-0.509429	0.026826	1.28202			0.38288		1.73714
30.6344	30.0138	7.33342	0.665305	0.384113	49.185		114.383				4970			426	30	100	25		0.0900703	0.950634	0.0405252	1.12183			0.383261		1.73206
30.6511	30.0138	7.33149	0.666734	0.38446	49.1429		114.554				4960			428	30	100	25		0.0880903	0.374393	0.04907	0.914021			0.383643		1.73421
30.6677	30.0138	7.3349	0.666754	0.384113	48.8841		114.623				5028	0.309487	643	466	30	100	25		0.0992885	1.04164	0.0552019	0.675045			0.384025		1.73583
30.6844	30.0138	7.33432	0.666754	0.384113	49.0223		114.691				5038			446	30	100	25		0.09926	0.906785	0.0574593	0.460088			0.384407		1.73583
30.7011	30.0414	7.33237	0.668593	0.385166	48.9651		114.76				4984			444	30	100	25		0.0752401	0.464893	0.0646132	0.453428			0.38479		1.73586
30.7177	30.0414	7.33322	0.669241	0.385166	48.4444		114.829				5007			451	30	100	25		0.0328498	-0.686616	0.0619418	0.257			0.385173		1.73754
30.7344	30.0414	7.33377	0.669221	0.385166	48.7386		114.898				4987			440	30	100	25		0.0220095	-0.792981	0.0629987	0.167145			0.385557		1.73749
30.7511	30.0414	7.33548	0.671091	0.386222	48.5638		114.966		0.154318	5709	5001			434	30	100	25		0.0656879	-0.40318	0.0676659	0.149571			0.385941		1.73758
30.7677	30.069	7.33416	0.671722	0.387598	48.8202		114.966				4990			429	30	100	25		0.108373	0.109353	0.0756521	0.218325			0.386325		1.73304
30.7844	30.069	7.33576	0.67213	0.38693	48.6582		115.07				4984			441	30	100	25		0.0548424	-0.244788	0.0717379	0.0855002			0.38671		1.73708
30.8011	30.0966	7.33397	0.672968	0.387587	48.6807		115.07				5024			420	30	100	25		0.0751992	0.508246	0.0703055	0.100373			0.387095		1.7363
30.8177	30.069	7.33854	0.673603	0.388001	48.509		115.139				4973			423	30	100	25		0.0879869	0.791685	0.0690498	0.0725996			0.38748		1.73609
30.8344	30.069	7.33444	0.674854	0.388712	48.4639		115.139				5038	0.336842	665	455	30	100	25		0.0771327	0.137328	0.0665912	-0.0128956			0.387866		1.73613
30.8511	30.069	7.33736	0.675697	0.388712	48.7002		115.173				5041			444	30	100	25		0.0344549	-0.886901	0.0620595	-0.163095			0.388252		1.7383
30.8678	30.0966	7.33595	0.67508	0.388648	48.618		115.242				5068			455	30	100	25		0.0531571	-0.0202186	0.0643159	-0.0890507			0.388639		1.73699
30.8844	30.0966	7.33796	0.675903	0.389361	48.4895		115.242				5011			454	30	100	25		0.0548035	-0.244756	0.0679597	-0.0281368			0.389026		1.73593
30.9011	30.069	7.33543	0.675491	0.388765	48.3701		115.242				4987			437	30	100	25		0.0236315	-0.772389	0.0632867	-0.0691601			0.389413		1.73753
30.9177	30.0966	7.3368	0.678443	0.391207	48.3507		115.311		0.145934	5804	5072			454	30	100	25		0.0767645	-0.00441948	0.0597747	-0.0818014		0.0597191	0.389801		1.73423	0.67774	7.339	48.873	115.047	5030.67	445.019	5767.6	647.667	0.150974	0.303973	30.0352	1.73691
30.9344	30.069	7.33862	0.677801	0.391506	48.5845		115.311				5031			439	30	100	25		0.0859513	0.618044	0.0632313	0.0140688			0.390189		1.73127
30.9511	30.0966	7.33793	0.678443	0.390427	48.593		115.346				5045			477	30	100	25		0.0547939	0.0196454	0.060964	-0.0402201			0.390578		1.7377
30.9677	30.069	7.3384	0.679501	0.391142	48.5638		115.346				5055			439	30	100	25		0.0547632	-0.00048293	0.0572725	-0.128239			0.390967		1.73722
30.9844	30.069	7.33752	0.680353	0.391506	48.3507		115.38				5058			451	30	100	25		0.0842947	0.727926	0.0580683	-0.0626168			0.391356		1.73778
31.0011	30.069	7.33835	0.68079	0.392277	48.4932		115.38				5048	0.316998	653	441	30	100	25		0.0327892	-0.527731	0.0578832	-0.0227091			0.391746		1.73548
31.0177	30.069	7.33931	0.68079	0.391859	48.6144		115.346				5055			450	30	100	25		0.0108212	-0.901658	0.0531792	-0.120647			0.392136		1.73733
31.0344	30.069	7.34138	0.68271	0.392577	48.5205		115.38				5052			456	30	100	25		0.0659126	0.133436	0.0544136	-0.0786255			0.392526		1.73905
31.0511	30.069	7.34152	0.682919	0.393662	48.3921		115.449				5058			453	30	100	25		0.0770437	0.267386	0.0603483	0.0369051			0.392917		1.73479
31.0677	30.069	7.34198	0.682919	0.392277	48.5108		115.415				5041			429	30	100	25		0.0236022	-0.72819	0.0544413	-0.0435138			0.393309		1.74091
31.0844	30.0966	7.34237	0.684407	0.394436	48.4432		115.449		0.158717	5828	5052			448	30	100	25		0.0658394	0.396378	0.0522067	-0.0681435			0.3937		1.73515
31.1011	30.069	7.34091	0.685269	0.394436	48.4682		115.449				5038			454	30	100	25		0.0786599	0.814033	0.0548585	0.0201219			0.394092		1.73734
31.1177	30.069	7.34102	0.68548	0.394803	48.5388		115.415				5041			430	30	100	25		0.067839	0.0231171	0.0563113	0.0227441			0.394485		1.73626
31.1344	30.069	7.34201	0.686133	0.39558	48.4359		115.449				5065			448	30	100	25		0.0583292	-0.224605	0.0534263	-0.0830927			0.394878		1.7345
31.1511	30.069	7.34515	0.686787	0.395169	48.473		115.449				5065			440	30	100	25		0.0881623	0.774778	0.0595788	0.0616306			0.395271		1.73796
31.1677	30.069	7.34226	0.688522	0.395904	48.2745		115.484				5074	0.283721	645	446	30	100	25		0.0445764	-0.255282	0.0633294	0.13345			0.395664		1.73911
31.1844	30.069	7.34471	0.688289	0.395461	48.5394		115.657				5116			451	30	100	25		0.0311228	-0.57042	0.0594639	0.0552439			0.396058		1.74047
31.2011	30.069	7.34336	0.688734	0.395882	48.403		115.657				5048			452	30	100	25		0.0327556	-0.420953	0.054543	-0.0212382			0.396453		1.73974
31.2177	30.069	7.34826	0.690242	0.396682	48.5613		115.588				5099			438	30	100	25		0.0334096	-0.299044	0.0556327	0.0264446			0.396848		1.74004
31.2344	30.069	7.34466	0.691116	0.397755	48.5552		115.518				5075			437	30	100	25		0.0782712	-0.118686	0.057014	-0.0307847			0.397243		1.73754
31.2511	30.0414	7.3462	0.690263	0.398059	48.4968		115.588		0.152104	5871	5116			461	30	100	25		0.0651627	0.247019	0.0555143	-0.0937864			0.397638		1.73407
31.2677	30.0414	7.34708	0.691116	0.398418	48.1765		115.518				5058			433	30	100	25		0.0894051	0.699417	0.0579106	-0.0186419			0.398034		1.73465
31.2844	30.0414	7.34752	0.693296	0.399147	48.4335		115.588				5092			472	30	100	25		0.0985664	0.789791	0.0623814	0.0940688			0.398431		1.73695
31.3011	30.0414	7.34802	0.693082	0.398114	48.378		115.518				5119			437	30	100	25		0.0432193	0.117707	0.0573877	0.0210609			0.398827		1.74091
31.3177	30.0414	7.34928	0.694391	0.399942	48.4511		115.588				5096			458	30	100	25		0.0658077	-0.149588	0.0597467	0.0328047			0.399225		1.73623
31.3344	30.0414	7.3462	0.695057	0.399997	48.3665		115.588				5160	0.270186	644	452	30	100	25		0.0582646	-0.0827769	0.0627625	0.0869872			0.399622		1.73766
31.3511	30.0414	7.34675	0.695725	0.399572	48.5528		115.865				5101			445	30	100	25		0.0346971	-0.656487	0.0629782	0.0608168			0.40002		1.74118
31.3677	30.0414	7.34884	0.695488	0.400302	48.5114		115.865				5133			460	30	100	25	-1	0.0346935	-0.766497	0.0631209	0.00887755			0.400418		1.73741
31.3844	30.0414	7.34617	0.693296	0.399212	48.8707		115.761				5140			455	30	100	25		0.0330664	-0.121847	0.0580981	0.00852637					1.73666
31.4011	30.0138	7.34565	0.691542	0.398114	49.7379		115.761				5075			432	30	100	25		-0.0549868	-1.4494	0.0447481	-0.179964					1.73705
31.4177	29.9862	7.34741	0.688946	0.396964	50.4663		115.657		0.151819	5882	5102			465	30	100	25		-0.0913493	-1.79562	0.0246643	-0.45719					1.73554
31.4344	29.9586	7.3449	0.685922	0.395223	51.1143		115.518				5081			428	30	100	25		-0.131288	-1.99154	-0.000875036	-0.766227					1.73553
31.4511	29.931	7.34579	0.684198	0.395159	51.761		115.38				5055			441	30	100	25		-0.155195	-2.2786	-0.0229211	-1.03248					1.73145
31.4677	29.8759	7.34364	0.682062	0.39306	52.1514		115.242				5068			447	30	100	25		-0.186358	-2.63293	-0.0509395	-1.30841					1.73526
31.4844	29.8759	7.34366	0.679293	0.390907	52.4108		115.035				5007			448	30	100	25		-0.21919	-1.9703	-0.0817677	-1.51813					1.73773
31.5011	29.8207	7.34253	0.677181	0.390491	52.7281		114.829				5041	0.261712	619	445	30	100	25		-0.197247	-1.27051	-0.107539	-1.58636					1.73418
31.5177	29.7931	7.34193	0.67508	0.390128	53.004		114.657				5020			444	30	100	25		-0.15571	-0.29308	-0.128695	-1.53376					1.73041
31.5344	29.7931	7.33848	0.672192	0.388001	53.1836		114.486				5021			444	30	100	25		-0.219348	-0.769796	-0.156741	-1.60575					1.73245
31.5511	29.7931	7.33788	0.66985	0.388001	53.1428		114.314				5007			442	30	100	25		-0.155464	0.370734	-0.167905	-1.40352					1.72641
31.5677	29.7931	7.33835	0.668694	0.386222	53.1983		114.178				4980			449	30	100	25		-0.144737	0.893581	-0.173837	-1.10472					1.73137
31.5844	29.7655	7.33669	0.664903	0.384818	53.0387		114.109		0.152575	5748	4990			447	30	100	25		-0.175634	0.259396	-0.178765	-0.854611					1.72784
31.6011	29.7655	7.33617	0.66304	0.383052	53.5551		113.938				4987			434	30	100	25		-0.219656	-0.767362	-0.185927	-0.686696					1.73094
31.6177	29.7655	7.33303	0.660608	0.381659	53.5046		113.768				4946			441	30	100	25		-0.197763	0.259029	-0.187194	-0.365367					1.73089
31.6344	29.7379	7.33107	0.65817	0.381011	53.4942		113.666				4929			441	30	100	25		-0.218128	-0.751915	-0.187076	-0.229991					1.72743
31.6511	29.7379	7.32942	0.656769	0.379562	53.5838		113.53				4936			436	30	100	25	1	-0.208724	-0.767871	-0.188352	-0.174143					1.73033
[truncated: 24,696 more rows]

## Sheet: Results
Cycle #	Start (h)	End (h)	µ ODCell (h-1)	Dt ODCell (h)	Real vs Best Fit (%)
[truncated: 242 more rows]

[truncated: 1 more sheets: Settings]
